# Supplementary material for: Targeting the N-acetyltransferase 10/DKK2 axis enhances CD8+ T cell antitumor activity in colorectal cancer models
Source: J Clin Invest. 2026 Jan 16;136(2):e196722. doi: 10.1172/JCI196722 (PMC12807479; doi:10.1172/JCI196722)
Supplement: Supplemental tables 1-4 [file jci-136-196722-s093.xlsx]

## Sheet: Supplementary Table 1
Supplementary Table 1. Antibodies, Agents and Kits.
REAGENT	SOURCE	IDENTIFIER
Antibodies
mTOR(7C10) Rabbit mAb	Huabio	Cat# ET1608-5
Phospho-mTOR (Ser2448)	Affinity	Cat# AF3308
Phospho-S6 Ribosomal Protein (Ser235/236)	Cell Signaling Technology	Cat# 4858S
AKT Rabbit mAb	Cell Signaling Technology	Cat# 9272
Phospho-Akt (Ser473) (193H12) Rabbit mAb	Huabio	Cat# ET1607-73
Phospho-Akt (Thr308) (D25E6) XP® Rabbit mAb	Cell Signaling Technology	Cat# 13038
Rabbit anti-DKK2 Polyclonal Antibody(N-term)	Absin	Cat# abs102572
DKK2 Polyclonal antibody	Proteintech	Cat# 29023-1-AP
GAPDH Monoclonal antibodies	Proteintech	Cat# 10494-1-AP
Beta Actin Monoclonal antibody	Proteintech	Cat# 66009-1-Ig
LRP5 Polyclonal antibody	Proteintech	Cat# 24899-1-AP
LRP6 Rabbit mAb	ABclonal	Cat# A22661
Anti-NAT10 antibody	Abcam	Cat# ab194297
Anti-N4-acetylcytidine (ac4C) antibody	Abcam	Cat# ab252215
Normal Rabbit IgG	Beyotime	Cat# A7016
Anti-CD8α antibody	Abcam	Cat# ab217344
CD8a Monoclonal antibody	Proteintech	Cat# 66868-1-Ig
Anti-CD4 antibody	Abcam	Cat# ab183685
CD4 Monoclonal antibody	Proteintech	Cat# 67786-1-Ig
Granzyme B Polyclonal antibody	Proteintech	Cat# 13588-1-AP
CD68 Rabbit mAb	ABclonal	Cat# A22329
PD-1 Rabbit mAb	Cell Signaling Technology	Cat# 84651
Anti-TIM 3 antibody	Abcam	Cat# ab241332
Ki67 Rabbit mAb	ABclonal	Cat# A20018
F4/80 Rabbit mAb	ABclonal	Cat# A23788
Perforin Rabbit pAb	ABclonal	Cat# A0093
LAG-3/CD223 Polyclonal antibody	Proteintech	Cat# 16616-1-AP
Cleaved Caspase-3 (Asp175) (5A1E) Rabbit mAb	Cell Signaling Technology	Cat# 9664
HRP-labeled Goat Anti-Rabbit IgG(H+L)	Beyotime	Cat# A0352
HRP-labeled Goat Anti-Mouse IgG(H+L)	Beyotime	Cat# A0350
BV605 Rat Anti-Mouse CD45 (30-F11)	BD Biosciences	Cat# 563053
PE Hamster Anti-Mouse CD3e (145-2C11)	BD Biosciences	Cat# 553063
APC anti-mouse CD3 Antibody (17A2)	BioLegend	Cat# 100235
PerCP/Cyanine5.5 anti-mouse CD3 Antibody (17A2)	BioLegend	Cat# 100217
FITC Rat Anti-Mouse CD8α (53-6.7)	BD Biosciences	Cat# 553031
APC Anti-Mouse CD8α Antibody (53-6.7)	Elabscience	Cat# E-AB-F1104E
APC Rabbit anti-Human/Monkey CD8α mAb	ABclonal	Cat# A24799
APC-R700 Mouse Anti-Human CD8 (HIT8a)	BD Biosciences	Cat# 566857
Brilliant Violet 510™ anti-mouse CD4 Antibody (GK1.5)	BioLegend	Cat# 100449
PerCP anti-mouse/human CD11b Antibody (M1/70)	BioLegend	Cat# 101212
APC anti-mouse F4/80 (BM8)	BioLegend	Cat# 123116
Alexa Fluor® 700 anti-mouse Ly-6G/Ly-6C (Gr-1) Antibody (RB6-8C5)	BioLegend	Cat# 108421
PE-Cy™7 Mouse Anti-Mouse NK-1.1 (PK136)	BD Biosciences	Cat# 562062
PE/Cyanine7 anti-mouse IFN-γ Antibody (XMG1.2)	BioLegend	Cat# 505825
IFN gamma Monoclonal Antibody (XMG1.2), PE-Cyanine7	eBioscience	Cat# 25-7311-41
Granzyme B Monoclonal Antibody (NGZB), PE	eBioscience	Cat# 12-8898-80
PE anti-human/mouse Granzyme B Recombinant (QA16A02)	BioLegend	Cat# 372207
APC anti-T-bet Antibody (4B10)	BioLegend	Cat# 644813
BV421 Mouse Anti-Akt (pS473) (M89-61)	BD Biosciences	Cat# 562599
PE-Cy7 Anti-mTOR (pS2448) (MRRBY)	eBioscience	Cat# 25-9718-41
Purified Anti-Mouse CD16/32 Antibody	Elabscience	Cat# E-AB-F0997A
Purified Anti-Human CD16 Antibody	Elabscience	Cat# E-AB-F1236A
InVivoMAb anti-mouse CD8α (Clone: 2.43)	BioXcell	Cat# BE0061
InVivoMAb anti-mouse CD4 (Clone: GK1.5)	BioXcell	Cat# BE0003-1
InVivoMAb anti-mouse PD-1 (Clone: RMP1-14)	BioXcell	Cat# BE0146
InVivoMab rat IgG2b isotype control (Clone: LTF-2)	BioXcell	Cat# BE0090
InVivoMAb rat IgG2a isotype control (Clone: 2A3)	BioXcell	Cat# BE0089
Chemicals, Critical commercial assays and recombinant proteins
Recombinant Mouse DKK2 Protein	R&D Systems	Cat# 2435-DKB-010
Recombinant Mouse IL-2	Novoprotein	Cat# CK24
Recombinant Human IL-2	Novoprotein	Cat# C013
Recombinant Human IL-7	ABclonal	Cat# RP01040
Human DKK2 ELISA Kit	Cusabio	Cat# CSB-EL006921HU
Mouse DKK2 ELISA Kit	Jonlnbio	Cat# JL52587
Fixable Viability Stain 780	BD Biosciences	Cat# 565388
Leukocyte Activation Cocktail, with BD GolgiPlug™	BD Biosciences	Cat# 550583
Cytofix/Cytoperm™ Fixation/Permeabilization Kit	BD Biosciences	Cat# 554714
Transcription Factor Buffer Set	BD Biosciences	Cat# 562574
Fixation Buffer	BD Biosciences	Cat# 554655
Perm Buffer III	BD Biosciences	Cat# 558050
EasySep™ Direct Mouse CD8+ T Cell Isolation Kit	Stemcell	Cat# 19853
EasySep™ Direct Human CD8+ T Cell Isolation Kit	Stemcell	Cat# 19663
ImmunoCult™-XF T Cell Expansion Medium	Stemcell	Cat# 10981
ImmunoCult™ Human CD3/CD28 T Cell Activator	Stemcell	Cat# 10971
Dynabeads™ mouse T-Activator CD3/CD28	Thermo Fisher Scientific	Cat# 11456D
NucRed Dead 647 ReadyProbes™	Thermo Fisher Scientific	Cat# R37113
CellEvent Caspase-3/7 Green	Thermo Fisher Scientific	Cat# C10740
eBioscience™ CFSE	Invitrogen™	Cat# 65-0850-84
Collagenase II	Roche	Cat# C5138
DNase I	Roche	Cat# 11284932001
Clodronate Liposomes	Yeasen	Cat# 40337ES
Control Liposomes (PBS)	Yeasen	Cat# 40338ES
Azoxymethane (AOM)	Sigma	Cat# A5486
Dextran Sulfate Sodium Salt (DSS)	Yeasen	Cat# 60316ES
DL2000 Plus DNA Marker	Vazyme	Cat# MD101
HiScript III RT SuperMix for qPCR (+gDNA wiper)	Vazyme	Cat# R323
ChamQ Universal SYBR qPCR Master Mix	Vazyme	Cat# Q711
Dual Luciferase Reporter Assay Kit	Vazyme	Cat# DL101
Lipofectamine™ 3000	Invitrogen™	Cat# L3000015
Actinomycin D	MCE	Cat# HY-13918
Puromycin	MCE	Cat# HY-K1057
Blasticidin	Sigma	Cat# 203350
Cholesterol	Sigma	Cat# C4951
Filipin III	MCE	Cat# HY-N6718
Methyl-β-cyclodextrin	Sigma	Cat# C4555
Rapamycin	MCE	Cat# HY-10219
TRIzol Reagent	Invitrogen	Cat# 15596026

## Sheet: Supplementary Table 2
Supplementary Table 2. The sequences of sgRNAs and shRNAs.
sgRNAs	Sequences (5’-3’)
m-Nat10 sgRNA-1	TTTCGGCATGTGTGTCCTCC
m-Nat10 sgRNA-2	GTAGCAGTAGCGAATGTTTG
h-NAT10 sgRNA-1	GGAGTTGAAGGAGAGCTTGC
h-NAT10 sgRNA-2	CTCCCACGTTGCCACCATGG
shRNAs	Sequences (5’-3’)
shLrp5	CCTGACTCAATATAGCGATTA
shLrp6	CCAGTACCAAAGGCACTTATT

## Sheet: Supplementary Table 3
Supplementary Table 3. The primers used in this study.
Primer names	Sequences (5’-3’)
For qRT-PCR
m-Dkk2-F	TCAACTCCATCAAGTCCTCTC
m-Dkk2-R	TCACATTCCTTATCACTGCTG
m-Hmgcr-F	TGTTCACCGGCAACAACAAGA
m-Hmgcr-R	CCGCGTTATCGTCAGGATGA
m-Sqle-F	AGTTCGCTGCCTTCTCGGATA
m-Sqle-R	GCTCCTGTTAATGTCGTTTCTGA
m-Lss-F	GGACTTACCAAAAGCGCAAAC
m-Lss-R	GAAGAGCGGACCACCATAATC
m-Hmgcs1-F	CGGATCGTGAAGACATCAACTC
m-Hmgcs1-R	CGCCCAATGCAATCATAGGAA
m-Dhcr7-F	GCTCTTCGCTCCATTCATTGT
m-Dhcr7-R	AAGCCAGGAATAAAGCAGCAC
m-Dhcr24-F	GCACAGGCATCGAGTCATC
m-Dhcr24-R	CAGGGCACGGCATAGAACA
m-Gapdh-F	AGGTCGGTGTGAACGGATTTG
m-Gapdh-R	GGGGTCGTTGATGGCAACA
m-β-actin-F	GTGACGTTGACATCCGTAAAGA
m-β-actin-R	GCCGGACTCATCGTACTCC
For RIP-PCR
m-Dkk2-RIP-F	GCCAGAAGATCTGATAAACAC
m-Dkk2-RIP-R	CGCATTCCAATCCAGGTT
For PCR genotyping of mice
Loxp-floxed Nat10 -F1	GGAACCATGAGTATTGTAGCCTGC
Loxp-floxed Nat10 -R1	CTATTGGCTGTGACTTCAGCAGAC
Loxp-floxed Nat10 -F2	TCTGAGGCGGAAAGAACCAG
Loxp-floxed Nat10 -R2	GTCTTGTTTGGGAAGGGCACTAC
Villin1-Cre-P1	TTC TCC TCT AGG CTC GTC CA
Villin1-Cre-P2	CAT GTC CAT CAG GTT CTT GC
Villin1-Cre-P3	CTAGGCCACAGAATTGAAAGATCT
Villin1-Cre-P4	GTAGGTGGAAATTCTAGCATCATCC
Abbreviations: F, Forward; R, Reverse.

## Sheet: Supplementary Table 4
Supplementary Table 4. The clinicopathological characteristics of the CRC patients.
No.	Survival time (month)	Mortality status	Gender	Age	T	N	M	Stage	Tumor location	Gross classification	Tumor number	Tumor size	Histological classification	Histological differentiation
1	34	0	M	79	T3	N0	cM0	ⅡA	Rectum	Exophytic type	1	4.8cm×4cm×1.5cm	AC	MD
2	62	0	M	83	T3	N0	cM0	ⅡA	Right colon	Ulcerative type	1	4.0cm×3.0cm×1.8cm	AC	MD
3	13	1	M	83	T3	N1b	cM0	ⅢB	Rectum	Ulcerative type	1	6cm×6cm×0.9cm	AC	MD
4	54.5	0	F	67	T3	N0	cM0	ⅡA	Left colon	Ulcerative type	1	3.5cm×2.5cm×1.5cm	AC	MD
5	19	0	F	74	T3	N1c	cM0	ⅢB	Sigmoid colon	Ulcerative type	1	3cm×3cm×1.5cm	AC	Mod to Well Diff
6	35	0	M	72	T3	N0	cM0	ⅡA	Left colon	Ulcerative type	1	1.5cm×1.2cm×0.5cm	AC	MD
7	20	0	F	50	T3	N0	cM0	ⅡA	Right colon	Exophytic type	1	4.5cm×4cm×4cm	MAC	/
8	33.5	0	M	71	T3	N0	cM0	ⅡA	Left colon	Ulcerative type	1	4.5cm× 3.2cm× 2.4cm	AC	MD
9	17	0	F	80	T3	N2a	cM0	ⅢB	Right colon	Exophytic type	1	7.5cm×3.5cm×2cm	MC	PD
10	62	0	M	70	T3	N1	cM0	ⅢB	Rectum	Exophytic type	1	4.9cm×4.5cm×3cm	AC	MD
11	23	0	M	69	T3	N1a	cM0	ⅢB	Left colon	Ulcerative type	1	4.2cm×4cm×0.7cm	AC	MD
12	21.5	1	F	78	T3	N1b	cM0	ⅢB	Right colon	Ulcerative type	1	6cm×6cm×1cm	AC	Mod to Poor Diff
13	73.5	0	M	61	T3	N0	cM0	ⅡA	Left colon	Ulcerative type	1	3cm×3cm×1cm	AC	MD
14	35	0	M	75	T2	N0	cM0	Ⅰ	Left colon	Exophytic type	1	2cm× 1.8cm× 0.8cm	AC	MD
15	17	0	F	72	T3	N0	cM0	ⅡA	Rectum	Exophytic type	1	4cm×4cm×1.5cm	AC	Mod to Poor Diff
16	74	0	M	48	T3	N0	cM0	ⅡA	Rectum	Exophytic type	1	2cm×1.8cm×0.8cm	AC	MD
17	66	0	F	78	T2	N0	cM0	Ⅰ	Left colon	/	1	/	AC	MD
18	38	0	F	80	T2	N0	cM0	Ⅰ	Rectum	Ulcerative type	1	4.5cm×4cm×1cm	AC	MD
19	64.5	0	M	82	T3	N1a	cM0	ⅢB	Right colon	Ulcerative type	1	5cm×4cm×1.2cm	AC	Mod to Poor Diff
20	37	0	M	72	T3	N0	cM0	ⅡA	Left colon	Ulcerative type	1	8cm×4cm×2.5cm	AC	MD
21	18	0	M	62	T3	N2a	cM0	ⅢB	Left colon	Ulcerative type	1	2.5cm×2cm×0.8cm	AC	MD
22	20	1	M	72	T4b	N2b	cM0	ⅢC	Right colon	Ulcerative type	2	5cm×4cm×0.8cm; The other one has a maximum diameter of 0.6 cm	AC	PD
23	76	0	F	71	T3	N1	cM0	ⅢB	Rectum	Ulcerative type	1	3.5cm×3cm×1.2cm	AC	MD
24	20	0	M	77	T3	N0	cM0	ⅡA	Transverse colon	Exophytic-ulcerative type	1	3.5cm×3cm×1cm	AC	MD
25	37.5	1	F	79	T3	N0	cM0	ⅡA	Rectum	Ulcerative type	1	5cm×4cm×1.5cm	AC	MD
26	47.5	0	M	58	T3	N0	cM0	ⅡA	Rectum	Ulcerative type	1	3.9cm×3.2cm×1.5cm	AC	MD
27	66	0	M	74	T3	N0	cM0	ⅡA	Right colon	Ulcerative type	1	8cm×4.3cm×1.5cm	AC	MD
28	73.5	0	M	74	T4a	N2b	cM0	ⅢC	Left colon	Ulcerative type	1	3.5cm×3cm×1cm	AC	PD
29	75.5	0	F	66	T2	N0	cM0	Ⅰ	Sigmoid colon	Exophytic type	1	2.5cm×1.5cm×0.8cm	AC	MD
30	76.5	0	M	69	T4a	N0	cM0	ⅡB	Left colon	Ulcerative type	1	4cm×3.5cm×0.8cm	AC	MD
31	26	1	F	77	T3	N1b	cM0	ⅢB	Right colon	Ulcerative type	1	4cm×3cm×1cm	AC	MD
32	55.5	1	M	80	T3	N0	cM0	ⅡA	Rectum	Exophytic type	1	5cm×2.5cm×2cm	AC	MD
33	76.5	0	M	61	T2	N1	cM0	ⅢA	Rectum	Exophytic type	1	3cm×2.8cm×2cm	AC	MD
34	76	0	F	82	T3	N0	cM0	ⅡA	Left colon	/	1	2.5cm×2cm×2cm	AC	MD
35	76	0	M	62	T3	N1	cM0	ⅢB	Left colon	Ulcerative type	1	4.3cm×3cm×1cm	AC	MD
36	76	0	F	52	T3	N1	cM0	ⅢB	Rectum	/	1	4.2cm×2.5cm×1cm	AC	Mod to Poor Diff
37	76	0	M	75	T3	N0	cM0	ⅡA	Rectum	Exophytic type	1	3.5cm×1.5cm×0.8cm	AC	MD
38	76	0	F	67	T2	N0	cM0	Ⅰ	Rectum	Ulcerative type	1	3.6cm×2.5cm×0.8cm	AC	WD
39	76	0	F	47	T3	N0	cM0	ⅡA	Rectum	Exophytic type	1	3.8cm×3.5cm×1cm	AC	MD
40	75.5	0	F	68	T2	N0	cM0	Ⅰ	Rectum	Exophytic type	1	2.5cm×2cm×1cm	AC	MD
41	12.5	1	F	40	T3	N1	cM0	Ⅲ	Right colon	Exophytic type	1	4.5cm×4cm×3cm	AC	Mod to Poor Diff
42	75	0	M	46	T3	N2a	cM0	ⅢB	Left colon	Ulcerative type	1	2.5cm×2cm×1cm	AC	MD
43	75	0	M	54	T2	N0	cM0	Ⅰ	Rectum	Ulcerative type	1	4.5cm×3cm×0.5cm	AC	MD
44	26	1	M	69	T3	N0	cM0	ⅡA	Rectum	Exophytic type	1	4.5cm×3.5cm×1cm	AC	MD
45	18	0	M	56	T3	N0	cM0	ⅡA	Right colon	Exophytic type	1	5.5cm×4.5 cm×1.2cm	AC	MD
46	73.5	0	M	49	T3	N0	cM0	ⅡA	Left colon	Ulcerative type	1	5cm×2.5cm×1.2cm	AC	Mod to Poor Diff
47	73.5	0	M	66	T3	N2b	cM0	ⅢC	Rectum	Ulcerative type	1	5.6cm×4.5cm×0.8cm	AC	MD
48	73	0	M	60	T1	N0	cM0	Ⅰ	Left colon	/	1	3.2cm×2.2cm×2cm	AC	WD
49	53	1	M	77	T3	N0	cM0	ⅡA	Right colon	Exophytic type	1	3.5cm×2cm×1cm	AC	MD
50	14	1	F	72	T3	N2b	M1a	Ⅳa	Right colon	Exophytic type	1	4.5cm×3cm×0.8cm	AC	/
51	72	0	F	42	T1	N0	cM0	Ⅰ	Rectum	/	1	4cm×4cm×2.2cm	AC	MD
52	72.5	0	F	58	T3	N0	cM0	ⅡA	Rectum	Ulcerative type	1	3cm×2cm×0.5cm	AC	MD
53	72.5	0	F	65	T3	N0	cM0	ⅡA	Right colon	Ulcerative type	1	2.5cm×2cm×1cm	AC	MD
54	72	0	M	82	T3	N0	cM0	ⅡA	Right colon	Exophytic type	1	7cm×5cm×2.5cm	AC	PD
55	72	0	M	64	T3	N1c	cM0	ⅢB	Transverse colon	Ulcerative type	1	3.5cm×3cm×0.8cm	AC	MD
56	72	0	M	59	T3	N0	cM0	ⅡA	Left colon	Ulcerative type	1	2cm×2cm×1cm	AC	MD
57	64	0	M	68	T3	N0	cM0	ⅡA	Rectum	/	1	3.5cm×3.3cm×0.3cm	AC	MD
58	70.5	0	F	67	T4a	N1	cM0	ⅢB	Right colon	Ulcerative type	1	2.5cm×2cm×1cm	AC	Mod to Poor Diff
59	71.5	0	M	75	T3	N0	cM0	ⅡA	Rectum	Ulcerative type	1	5.5cm×5cm×2cm	AC	MD
60	71.5	0	F	58	T3	N1b	cM0	ⅢB	Right colon	Ulcerative type	1	2.5cm×2.5cm×1.5cm	AC	MD
61	71.5	0	F	58	T3	N0	cM0	ⅡA	Right colon	Exophytic type	1	5.5cm×4cm×3cm	AC	MD
62	71	0	M	41	T3	N0	cM0	ⅡA	Left colon	Ulcerative type	1	4.5cm×3.5cm×0.8cm	AC	MD
63	47.5	0	M	85	T3	N0	cM0	ⅡA	Left colon	Ulcerative type	1	5cm×4cm×1.5cm	AC	MD
64	4.5	1	M	80	T3	N2b	M1a	ⅣA	Rectum	Ulcerative type	1	6cm×5cm×1.5cm	AC	Mod to Poor Diff
65	70.5	0	M	61	T2	N1a	cM0	ⅢA	Rectum	Exophytic type	1	3.5cm×3cm×1.5cm	AC	MD
66	29	0	F	72	T3	N1b	cM0	ⅢB	Left colon	Exophytic type	1	3cm×1.7cm×1.3cm	AC	MD
67	70	0	M	52	T3	N1b	cM0	ⅢB	Left colon	Ulcerative type	1	4.5cm×4cm×1cm	AC	MD
68	70	0	F	54	T2	N0	cM0	Ⅰ	Rectum	Exophytic type	1	5cm×3.5cm×0.8cm	AC	MD
69	70	0	M	57	T2	N0	cM0	ⅠB	Rectum	Ulcerative type	1	3cm×3cm×0.7cm	AC	MD
70	67	0	M	81	T3	N0	cM0	ⅡA	Rectum	Ulcerative type	1	5cm×4cm×1.5cm	AC	MD
71	70.5	0	M	61	T3	N0	cM0	ⅡA	Rectum	Ulcerative type	1	5cm×4cm×1cm	AC	MD
72	69.5	0	F	86	T3	N0	cM0	ⅡA	Left colon	Ulcerative type	1	3cm×2cm×0.8cm	AC	Mod to Poor Diff
73	66	1	M	28	T3	N1b	cM0	ⅢB	Left colon	Exophytic type	1	4.8cm×3cm×3.5cm	SRCC	/
74	69	0	F	64	T3	N0	cM0	ⅡA	Rectum	Ulcerative type	1	2cm×2cm×0.8cm	AC	MD
75	69	0	F	42	T3	N0	cM0	ⅡA	Right colon	Ulcerative type	1	5cm×4cm×1cm	AC	MD
76	69	0	F	59	T3	N0	cM0	ⅡA	Left colon	Ulcerative type	1	4cm×2.5cm×0.6cm	AC	MD
77	35	1	M	50	T3	N2	cM0	ⅣA	Left colon	Ulcerative type	1	4.5cm×4cm×1.5cm	AC	MD
78	68.5	0	M	59	T3	N1b	cM0	ⅢB	Rectum	Exophytic type	1	4cm×3.5cm×1cm	AC	Mod to Poor Diff
79	68.5	0	M	65	T3	N0	cM0	ⅡA	Left colon	Exophytic type	1	4cm×3cm×0.8cm	AC	MD
80	68.5	0	F	59	T3	N1a	cM0	ⅢB	Rectum	Ulcerative type	1	4.5cm×4cm×1.5cm	AC	MD
81	68.5	0	M	66	T3	N0	cM0	ⅡA	Left colon	Ulcerative type	1	3.5cm×3cm×0.8cm	AC	MD
82	68.5	0	M	48	T3	N0	cM0	ⅡA	Left colon	Ulcerative type	1	5cm×4cm×1.5cm	AC	MD
83	68.5	0	F	56	T3	N1b	cM0	ⅢB	Left colon	Exophytic type	1	4cm×3.5cm×0.6cm	AC	MD
84	12	1	F	79	T2	N0	cM0	ⅠB	Rectum	Exophytic type	1	1.3cm×1cm×0.7cm	AC	MD
85	68.5	0	M	71	T2	N0	cM0	Ⅰ	Rectum	Exophytic type	1	2.5cm×2cm×1.5cm	AC	MD
86	61.5	1	M	72	T2	N0	cM0	Ⅰ	Rectum	Ulcerative type	1	3.5cm×2cm×0.7cm	AC	MD
87	12.5	1	M	45	T3	N2b	cM0	ⅢC	Rectum	/	1	/	UT-RANEC	/
88	68.5	0	F	59	T3	N0	cM0	ⅡA	Rectum	Ulcerative type	1	4.5cm×3.5cm×1.5cm	AC	MD
89	68	0	M	63	T3	N1a	cM0	ⅢB	Left colon	Ulcerative type	1	3.3cm×3cm×1.5cm	AC	MD
90	68	0	M	57	T3	N0	cM0	ⅡA	Right colon	Exophytic type	1	6cm×5cm×4cm	AC	MD
91	68	0	F	59	T2	N2b	cM0	ⅢB	Right colon	Ulcerative type	1	4.5cm×3cm×1cm	AC	MD
92	/	/	M	62	T3	N0	cM0	ⅡA	Right colon	Exophytic type	1	1.5cm×1.3cm×1cm	AC	MD
93	43	1	F	69	T3	N2b	M1a	ⅣA	Transverse colon	Ulcerative type	1	3cm×2cm×0.8cm	AC	Mod to Poor Diff
94	68	0	M	51	T3	N0	cM0	ⅡB	Left colon	Ulcerative type	1	5.3cm×3cm×2cm	AC	MD
95	68	0	F	41	T4a	N1c	cM1	Ⅳ	Transverse colon	Ulcerative type	1	2.8cm×2.0cm×1.0cm	AC	MD
96	18	0	M	58	T3	N0	cM0	ⅡA	Left colon	Exophytic type	1	3cm×2.5cm×1cm	AC	MD
97	67	0	F	46	T2	N2a	cM0	ⅢB	Rectum	Exophytic type	1	4cm×3cm×1.5cm	AC	Mod to Poor Diff
98	/	/	M	36	T4a	N2b	cM0	ⅢC	Left colon	Ulcerative type	1	3cm×3cm×1.5cm	AC	Mod to Poor Diff
99	67	0	F	60	T3	N0	cM0	ⅡA	Rectum	Ulcerative type	1	4cm×3.5cm×0.8cm	AC	MD
100	47.5	0	F	62	T3	N1b	cM0	ⅢB	Rectum	Ulcerative type	1	6.7cm×4.5cm×1.3cm	AC	Mod to Poor Diff
101	7	1	F	42	T4a	N2b	cM0	ⅢC	Left colon	Ulcerative type	1	5.5cm×5cm×2cm	AC	/
102	67	0	F	25	T4a	N2a	cM0	ⅢC	Right colon	/	1	13cm×5cm×2cm	SRCC	/
103	67	0	M	60	T3	N0	cM0	ⅡA	Rectum	Ulcerative type	1	4cm×4cm×0.8cm	AC	MD
104	62	1	F	28	T4a	N2b	M1	Ⅳ	Right colon	Ulcerative type	1	3.5cm×3cm×1cm	AC	Mod to Poor Diff
105	67	0	F	68	T4a	N0	cM0	ⅡB	Rectum	/	1	8cm×5.5cm×1.6cm	AC	MD
106	67	0	M	69	T3	N1b	cM0	ⅢB	Left colon	Ulcerative type	1	5cm×3cm×1cm	AC	MD
107	67	0	M	70	T3	N0	cM0	ⅡA	Right colon	Ulcerative type	1	6cm×3cm×2cm	AC	MD
108	51.5	1	M	65	T3	N1b	cM0	ⅢB	Rectum	Ulcerative type	1	3.5cm×2.2cm×1cm	AC	MD
109	18.5	1	F	75	T2	N2	cM0	ⅢB	Right colon	Ulcerative type	1	7cm×5cm×4cm	AC	MD
110	66	0	M	66	T2	N0	cM0	Ⅰ	Rectum	/	1	3.5cm×3.3cm×1.2cm	AC	Mod to Poor Diff
111	66	0	F	58	T3	N0	cM0	ⅡA	Rectum	/	1	2.5cm×1.5cm×1cm	AC	MD
112	66	0	F	75	T3	N0	cM0	ⅡA	Left colon	Ulcerative type	1	4cm×3cm×0.8cm	AC	MD
113	65	0	M	44	T3	N1b	cM0	ⅢB	Left colon	Exophytic-ulcerative type	1	3.5cm×3cm×1.1cm	AC	MD
114	51	1	M	72	T3	N1	cM0	ⅢB	Rectum	Ulcerative type	1	5cm×3cm×1cm	AC	MD
115	36	0	M	62	T2	N1a	cM0	ⅢA	Rectum	Ulcerative type	1	3.5cm×3cm×2cm	AC	MD
116	66	0	M	60	T3	N1c	cM0	ⅢB	Left colon	/	1	5cm×4.5cm×2.5cm	AC	MD
117	19.5	1	M	52	T3	N2b	cM0	ⅢC	Rectum	Ulcerative type	1	6cm×3.5cm×1cm	AC	Mod to Poor Diff
118	65.5	0	F	50	T3	N0	cM0	ⅡA	Rectum	/	1	5cm×4cm×1cm	AC	MD
119	65.5	0	F	61	T2	N0	cM0	Ⅰ	Rectum	Ulcerative type	1	2.2cm×2cm×0.5cm	AC	MD
120	65	0	F	79	T3	N1	cM0	ⅢB	Rectum	Exophytic type	1	4cm×3cm×1.6cm	AC	Mod to Poor Diff
121	10	1	M	50	T4	N2b	cM0	ⅢC	Left colon	/	1	10cm×6cm×2cm	SRCC	/
122	37	1	M	62	T3	N1	cM0	ⅢB	Rectum	Exophytic type	1	3.2cm×2.5cm×1.5cm	AC	MD
123	51	1	F	60	T3	N2b	cM0	ⅢC	Rectum	Ulcerative type	1	4.5cm×4cm×1cm	AC	MD
124	64	0	M	62	T3	N0	cM0	ⅡA	Left colon	Exophytic type	1	6cm×5.5cm×1.5cm	AC	MD
125	65	0	M	73	T3	N0	cM0	ⅡA	Left colon	Exophytic type	1	3cm×3cm×1cm	AC	MD
126	65	0	F	64	T2	Nx	cM0	/	Rectum	/	1	2.5cm×2cm×1.5cm	WDNEN	WD
127	40.5	1	M	69	T3	N2b	cM0	ⅢC	Rectum	Ulcerative type	1	3cm×2.5cm×2cm	AC	PD
128	64.5	0	F	66	T3	N0	cM0	ⅡA	Rectum	Ulcerative type	1	5cm×4cm×0.8cm	AC	MD
129	23	1	F	52	T3	N2a	cM1a	ⅣA	Rectum	Ulcerative type	1	5cm×4cm×1.5cm	AC	Mod to Poor Diff
130	64.5	0	M	63	T3	N1	cM0	ⅢB	Left colon	/	1	4cm×3cm×1.6cm	AC	MD
131	12	1	F	33	T3	N2b	cM0	ⅢC	Rectum	Ulcerative type	1	3cm×2.5cm×0.6cm	AC	Mod to Poor Diff
132	64.5	0	F	53	T3	N1b	cM0	ⅢB	Left colon	Ulcerative type	1	5cm×4cm×2cm	AC	MD
133	/	/	M	58	T3	N1b	cM0	ⅢB	Left colon	Exophytic type	1	4cm×3cm×1.8cm	AC	MD
134	64	0	M	66	T3	N1c	cM0	ⅢB	Rectum	Exophytic type	1	6cm×4.5cm×1.8cm	AC	MD
135	64	0	F	67	T2	N0	cM0	Ⅰ	Left colon	Ulcerative type	1	3.5cm×3cm×1.5cm	AC	MD
136	64	0	F	68	T3	N1	cM0	ⅢB	Rectum	Ulcerative type	1	5.5cm×4.3cm×1cm	AC	MD
137	64	0	M	67	T2	N0	cM0	Ⅰ	Rectum	Ulcerative type	1	4.5cm×4.5cm×0.5cm	AC	MD
138	46	1	M	71	T3	N2b	cM0	ⅢC	Rectum	Ulcerative type	1	4.2cm×3.5cm×1cm	AC	MD
139	63	0	M	84	T3	N0	cM0	ⅡA	Right colon	Exophytic type	1	4cm×4cm×1cm	AC	MD
140	63.5	0	M	35	T2	N0	cM0	Ⅰ	Right colon	/	1	10cm×8cm×2cm	AC	MD
141	27	1	M	80	T3	N2a	cM0	ⅢB	Rectum	Ulcerative type	1	5cm×5cm×1cm	AC	MD
142	63	0	F	84	T3	N2a	cM0	ⅢB	Right colon	Ulcerative type	1	7cm×4cm×3cm	AC	MD
143	58	1	M	68	T3	N1	cM0	ⅢB	Rectum	Ulcerative type	1	3.2cm×3cm×1cm	AC	MD
144	63	0	F	43	T3	N1c	cM0	ⅢB	Left colon	Ulcerative type	1	2.8cm×2cm×1cm	AC	MD
145	63	0	F	67	T3	N1a	cM0	ⅢB	Left colon	Exophytic type	1	4cm×3.5cm×1.5cm	AC	MD
146	55	1	F	50	T3	N1	cM0	ⅢB	Rectum	Ulcerative type	1	3cm×3cm×0.8cm	AC	Mod to Poor Diff
147	63	0	M	58	T3	N0	cM0	ⅡA	Left colon	Ulcerative type	1	4.5cm×2.5cm×0.6cm	AC	MD
148	63	0	M	56	T3(m)	N2a	cM0	ⅢB	Left colon	Ulcerative type	2	6cm×5cm×1cm, 4cm×3cm×0.8cm	AC	MD
149	62.5	0	M	53	T3	N0	cM0	ⅡA	Rectum	Exophytic type	1	3.7cm×3.5cm×0.8cm	AC	MD
150	63	0	F	52	T3	N0	cM0	ⅢB	Left colon	Exophytic type	1	4.1cm×2.3cm×1.2cm	AC	MD
151	62.5	0	M	60	T2	N0	cM0	Ⅰ	Rectum	Exophytic type	1	4.2cm×3.5cm×0.5cm	AC	MD
152	62	0	M	64	T3	N0	cM0	ⅡA	Rectum	Ulcerative type	1	2.8cm×2.5cm×0.8cm	AC	MD
153	62	0	F	45	T3	N1a	cM0	ⅢB	Rectum	Exophytic type	1	6cm×4cm×3cm	AC	/
154	62	0	M	65	T3	N1b	cM0	ⅢB	Left colon	Ulcerative type	1	5cm×4cm×0.8cm	AC	Mod to Poor Diff
155	62	0	F	73	T3	N0	cM0	ⅡA	Rectum	/	1	2.5cm×2.5cm×1cm	AC	MD
156	62	0	M	61	T3	N0	cM0	ⅡA	Right colon	Exophytic type	1	6cm×5cm×2.5cm	AC	/
157	61.5	0	M	66	T3	N1c	cM0	ⅢB	Left colon	Ulcerative type	1	3.5cm×2.5cm×1cm	AC	MD
158	61.5	0	M	65	T3	N1	cM0	ⅢB	Rectum	Exophytic type	1	4.2cm×2.5cm×1.5cm	AC	Mod to Poor Diff
159	61.5	0	F	77	T3	N1b	cM0	ⅢB	Right colon	Ulcerative type	1	4cm×3cm×1cm	AC	MD
160	56.5	1	F	62	T3	N0	cM0	ⅡA	Left colon	/	1	4.2cm×3cm×0.6cm	AC	MD
161	25.5	1	M	71	T3	N0	cM0	ⅡA	Rectum	Ulcerative type	1	4.5cm×3.8cm×1cm	AC	MD
162	48	1	M	45	T3	N1b	cM0	ⅢB	Right colon	Ulcerative type	1	3.2cm×2.2cm×1.2cm	AC	MD
163	61	0	M	68	T3	N0	cM0	ⅡA	Rectum	Exophytic type	1	7cm×5cm×1.5cm	AC	MD
164	60.5	0	M	72	T2	N0	cM0	Ⅰ	Rectum	Ulcerative type	1	3cm×2.5cm×0.8cm	AC	MD
165	40	1	F	47	T3	N2b	cM0	ⅢC	Left colon	Ulcerative type	1	4cm×3cm×2cm	AC	PD
166	60	0	M	61	T3	N1b	cM0	ⅢB	Left colon	Ulcerative type	1	5cm×5cm×1cm	AC	Mod to Poor Diff
167	60	0	F	56	T4a	N0	cM0	ⅡB	Anastomotic margin intestine and Small intestine	Ulcerative type	1	3cm×3cm×1cm	AC	MD
168	60	0	M	79	T3	N0	cM0	ⅡA	Right colon	Ulcerative type	1	11cm×10cm×3cm	AC	PD
169	60	0	M	76	T3	N1b	cM0	ⅢB	Left colon	Ulcerative type	1	3.5cm×3cm×1.5cm	AC	MD
170	59.5	0	F	77	T3	N0	cM0	ⅡA	Left colon	Exophytic type	1	4.5cm×4cm×2cm	AC	MD
171	59.5	0	F	62	T3	N1c	cM0	ⅢB	Rectum	Exophytic type	1	4.5cm×4cm×1cm	AC	/
172	20	1	M	60	T3	N2b	cM0	ⅢC	Rectum	Ulcerative type	1	5.5cm×4cm×1.5cm	AC	PD
173	40	1	M	65	T3	N0	Cm1	Ⅳ	Left colon	Ulcerative type	1	4.5cm×4cm×1cm	AC	MD
174	59	0	M	50	T3	N2b	cM0	ⅢC	Rectum	Ulcerative type	1	3.7cm×2.5cm×0.8cm	AC	MD
175	59	0	M	59	T4a	N1b	cM0	ⅢB	Rectum	Ulcerative type	1	6.5cm×5cm×1.3cm	AC	MD
176	36	1	F	72	T3	N2a	cM0	ⅢB	Right colon	Ulcerative type	1	9cm×4cm×1.5cm	AC	Mod to Poor Diff
177	16.5	1	F	52	T3	N0	cM0	ⅡA	Transverse colon	Ulcerative type	1	6cm×4.5cm×4cm	AC	MD
178	58.5	0	F	62	T3	N1b	cM0	ⅢB	Left colon	Ulcerative type	1	5cm×3cm×2.5cm	AC	MD
179	57	0	M	66	T3	N1c	cM0	ⅢB	Transverse colon	Ulcerative type	1	4.5cm×3cm×1cm	AC	MD
180	48	0	F	45	T3	N0	cM0	ⅡA	Left colon	Ulcerative type	1	3.5cm×3cm×1cm	AC	MD
181	58	0	M	59	T3	N1a	cM0	ⅢB	Right colon	Exophytic type	1	6.5cm×4.5cm×2cm	AC	MD
182	58	0	M	71	T3	N1	cM0	ⅢB	Rectum	Ulcerative type	1	8cm×3cm×1cm	AC	Mod to Poor Diff
183	28	1	M	59	T3	N2a	cM0	ⅢB	Left colon	Ulcerative type	1	4.5cm×4.2cm×2cm	AC	MD
184	57	0	F	53	T3	N0	cM0	ⅡA	Left colon	Ulcerative type	1	8cm×7cm×1.8cm	AC	MD
185	5.5	1	F	77	T3	N2a	cM0	ⅢB	Right colon	/	1	4cm×2.5cm×1cm	AC	MD
186	27.5	1	M	54	T3	N1b	cM0	ⅢB	Right colon	Ulcerative type	1	4cm×3cm×2cm	SRCC	/
187	56.5	0	M	48	T3	N0	cM0	ⅡA	Left colon	Ulcerative type	1	3.5cm×3cm×1.5cm	AC	MD
188	56.5	1	F	61	T2	N0	cM0	Ⅰ	Rectum	Ulcerative type	1	2.5cm×1.8cm×0.9cm	AC	MD
189	48	0	F	68	T2	N0	cM0	Ⅰ	Ileocecal junction	Ulcerative type	1	3cm×3cm×1cm	AC	MD
190	36	1	M	66	T3	N1	cM0	ⅢB	Rectum	Ulcerative type	1	5cm×4cm×2cm	AC	Mod to Poor Diff
191	33	1	M	26	T4b	N2b	cM0	ⅢC	Right colon	Ulcerative type	1	4.5cm×3.5cm×1.5cm	AC	PD
192	53.5	0	F	63	T3	N1a	cM0	ⅢB	Left colon	Exophytic type	1	3.5cm×3cm×2cm	AC	Mod to Poor Diff
193	53	0	F	78	T3	N1b	cM0	ⅢB	Left colon	Ulcerative type	1	5cm×5cm×2cm	AC	MD
194	53	0	F	47	T3	N1b	cM0	ⅢB	Rectum	Ulcerative type	1	3cm×3cm×1.5cm	AC	MD
195	53	0	M	82	T3	N0	cM0	ⅡA	Rectum	Ulcerative type	1	2cm×1.5cm×1.3cm	AC	MD
196	52.5	0	M	54	T3	N1c	cM0	ⅢB	Rectum	Ulcerative type	1	5.5cm×5.5cm×1cm	AC	MD
197	41	0	M	41	T2	N0	cM0	Ⅰ	Transverse colon	Exophytic type	1	2cm×1cm×0.5cm	MAC	/
198	54	0	M	64	T3	N1	cM0	ⅢB	Rectum	Ulcerative type	1	4cm×4cm×1.5cm	AC	Mod to Poor Diff
199	9	1	M	52	T3	N2a	cM0	ⅢB	Left colon	Ulcerative type	1	2.8cm×1.5cm×1.2cm	AC	MD
200	51	0	M	68	T3	N2	cM0	ⅢB	Rectum	Exophytic type	1	4.8cm×3cm×1cm	AC	Mod to Poor Diff
201	51	0	M	65	T3	N1c	cM0	ⅢB	Ileocecal junction	Exophytic type	1	7cm×6.5cm×5.3cm	AC	Mod to Poor Diff
202	47.5	1	M	68	T4a	N1	cM0	ⅢB	Right colon	Ulcerative type	1	2.4cm×2.2cm×1cm	AC	MD
203	49	0	M	63	T3	N0	cM0	ⅡA	Sigmoid colon	Ulcerative type	1	2.5cm×2cm×1.5cm	AC	Mod to Poor Diff
204	49.5	0	F	71	pT3	N0	cM0	ⅡA	Transverse colon	Ulcerative type	1	6cm×5cm×3.5cm	AC	MD
205	49	0	F	78	T2	N0	cM0	Ⅰ	Rectum	Ulcerative type	1	3.2cm×2.7cm×1.2cm	AC	MD
206	9	1	M	54	T3	N2b	cM0	ⅢC	Rectum	Ulcerative type	1	7cm×5cm×0.8cm	AC	MD
207	49	0	F	64	T3	N0	cM0	ⅡA	Left colon	Ulcerative type	1	7.0cm×4.2cm×1.8cm	AC	MD
208	48	0	M	60	T3	N0	cM0	ⅡA	Transverse colon	Ulcerative type	1	6cm×6cm×2.5cm	AC	MD
209	47.5	0	M	62	pT1	N0	cM0	Ⅰ	Rectum	Ulcerative type	1	Focal area of carcinomatous tissue invades the submucosa at the cephalic end (with an invasion depth of approximately 0.8 mm)	AC	WD
210	49.5	0	F	75	T2	N2a	cM0	ⅢA	Rectum	Ulcerative type	1	3cm×2cm×0.9cm	AC	MD
211	33	1	F	62	T3	N2b	cM0	ⅢC	Left colon	Ulcerative type	1	3.3cm×2cm×1cm	AC	Mod to Poor Diff
212	49	0	F	52	T2	N0	cM0	Ⅰ	Rectum	Exophytic type	1	3.5cm×2.5cm×2cm	AC	MD
213	49	0	F	78	T3	N1c	cM0	ⅢB	Right colon	Exophytic type	1	5cm×4cm×3cm	AC	Mod to Poor Diff
214	49	0	M	79	T3	N0	cM0	ⅡA	Left colon	Exophytic-ulcerative type	1	2.5cm×2.5cm×0.5cm	AC	MD
215	49	0	M	60	T3	N0	cM0	ⅡA	Rectum	Ulcerative type	1	5.5cm×3.8cm×0.8cm	AC	MD
216	49	0	M	76	T1	N0	cM0	Ⅰ	Left colon	Exophytic type	1	6.5cm×2.5cm×1cm	AC	WD
217	49	0	F	82	T3	N1	cM0	ⅢB	Left colon	Exophytic type	1	5.5cm×4cm×1.2cm	AC	MD
218	49	0	M	59	T3	N2a	cM0	ⅢB	Left colon	Ulcerative type	1	3.5cm×3cm×1cm	AC	MD
219	48	0	M	65	T3	N0	cM0	ⅡA	Left colon	Ulcerative type	1	4.5cm×4.5cm×4cm	AC	MD
220	48	0	M	63	T3	N1c	cM0	ⅢB	Right colon	Ulcerative type	1	4.5cm×3cm×0.8cm	AC	MD
221	48	0	F	60	T3	N0	cM0	ⅡA	Right colon	Ulcerative type	1	6cm×4cm×2cm	AC	MD
222	48	0	M	78	T3	N0	cM0	ⅡA	Right colon	Ulcerative type	1	5.5cm×5cm×1.2cm	AC	/
223	/	/	M	64	T3	N1b	cM0	ⅢB	Right colon	Ulcerative type	1	2cm×1.5cm×0.7cm	AC	MD
224	48	0	F	59	T3	N1b	cM0	ⅢB	Left colon	Ulcerative type	1	3cm×3cm×0.6cm	AC	MD
225	48	0	F	47	T3	N0	cM0	ⅡA	Left colon	Ulcerative type	1	2.5cm×2.5cm×1cm	AC	Mod to Poor Diff
226	48	0	M	72	T3	N0	cM0	ⅡA	Left colon	Ulcerative type	1	6cm×3cm×0.7cm	AC	MD
227	48	0	M	54	T2	N0	cM0	Ⅰ	Rectum	/	1	5.9cm×5.2cm×2.8cm	AC	MD
228	48	0	M	63	T3	N1	cM0	ⅢB	Left colon	Ulcerative type	1	5cm×4cm×1.5cm	AC	MD
229	27	1	M	79	T3	N1b	cMo	ⅢB	Left colon	Ulcerative type	1	5.5cm×4cm×1.3cm	AC	MD
230	48	0	F	71	T2	N0	cM0	Ⅰ	Rectum	Exophytic type	1	3.5cm×3cm×1.5cm	AC	MD
231	36.5	1	F	65	T3	N2b	cM0	ⅢC	Left colon	Ulcerative type	1	6cm×5cm×1.3cm	AC	MD
232	47.5	0	M	66	T3	N0	cM0	ⅡA	Left colon	Ulcerative type	1	4cm×2.5cm×1.1cm	AC	MD
233	47	0	M	52	T3	N1	cM0	Ⅲb	Right colon	Ulcerative type	1	5cm×3cm×1.5cm	AC	MD
234	47.5	0	F	85	T3	N0	cM0	ⅡA	Rectum	Ulcerative type	1	4cm×2.5cm×0.5cm	AC	MD
235	47.5	0	M	79	T3	N1b	cM0	ⅢA	Rectum	Ulcerative type	1	3.8cm×3.5cm×0.7cm	AC	MD
236	/	/	F	69	T3	N1a	cM0	ⅢB	Left colon	Ulcerative type	1	2.9cm×2.6cm×1cm	AC	Mod to Poor Diff
237	47.5	0	M	60	T3	N1	cMo	ⅢB	Right colon	Ulcerative type	1	5.5cm×3.8cm×2.5cm	AC	MD
238	47	0	M	66	T3	N2a	cM0	Ⅲb	Rectum	Ulcerative type	1	2cm×2cm×1cm	AC	Mod to Poor Diff
239	42.5	0	F	57	T3	N0	cM0	ⅡA	Right colon	Ulcerative type	1	2.5cm×2.2cm×1.5cm	AC	MD
240	20	0	M	75	T3m	N0	cM0	ⅡA	Left colon	Exophytic type	1	4cm×3.5cm×1.5cm	AC	MD
241	27	0	M	80	T3	N1a	cM0	ⅢB	Left colon	Exophytic type	1	3cm× 2cm× 1cm	AC	Mod to Poor Diff
242	20	0	M	70	T3	N1a	cM0	Ⅲb	Rectum	Ulcerative type	1	3.2cm×1.9cm×1cm	AC	MD
243	40.5	0	F	68	T3	N1a	Mx0	ⅢB	Left colon	Exophytic type	1	3.5cm×2cm×1.5cm	AC	MD
244	40.5	0	M	48	T2	N0	cM0	Ⅰ	Rectum	Exophytic type	1	3.5cm×2cm×1.5cm	AC	MD
245	14	1	M	66	T3	N2a	cM0	ⅢB	Left colon	Ulcerative type	1	3.5cm×3.2cm×1cm	AC	MD
246	35	1	F	66	T3	N2b	cM0	ⅢC	Rectum	Ulcerative type	1	3cm×1.8cm×0.5cm	AC	MD
247	39	0	M	70	T2	N1b	cM0	ⅢA	Rectum	Ulcerative type	1	2.6cm×2cm×0.5cm	AC	MD
248	37	1	M	70	T2	N1b	cM0	ⅢA	Rectum	Ulcerative type	1	2.6cm×2cm×0.5cm	AC	MD
249	40	0	F	58	T3	N0	cM0	ⅡA	Left colon	Exophytic type	1	5cm×4cm×1.2cm	AC	MD
250	15	1	F	74	T3	N1b	cM0	ⅢB	Right colon	Ulcerative type	1	4.5cm×3cm×0.7cm	AC	Mod to Poor Diff
251	38	0	M	68	T2	N1	cM0	ⅢA	Rectum	/	1	1.5cm×1.5cm×0.5cm	AC	MD
252	40	0	F	57	T3	N0	cM0	ⅡA	Left colon	Ulcerative type	1	5.1cm×4.4cm×0.9cm	AC	MD
253	40	0	M	45	T3	N2b	cM0	ⅢC	Rectum	Ulcerative type	1	5cm×4cm×0.5cm	AC	MD
254	38	0	F	62	T3	N2b	cM0	ⅢC	Right colon	Ulcerative type	1	5.5cm×4.5cm×3.2cm	AC	Mod to Poor Diff
255	39.5	0	M	60	T3	N0	cM0	ⅡA	Rectum	Exophytic type	1	8cm×6cm×4cm	AC	MD
256	40	0	M	60	T3	N0	cM0	ⅡA	Rectum	Exophytic type	1	8cm×6cm×4cm	AC	MD
257	39.5	0	M	59	T3	N0	cM0	ⅡA	Rectum	Exophytic type	1	3cm×2.5cm×1.5cm	AC	MD
258	36.5	0	M	45	T3	N2a	cM0	ⅢB	Left colon	Infiltrative type	1	3.4cm×3cm×0.5cm	AC	MD
259	32	0	F	55	T3	N0	cM0	ⅡA	Left colon	Ulcerative type	1	3cm×3cm×2cm	AC	MD
260	39.5	0	F	46	T3	N2b	cM0	ⅢC	Rectum	Ulcerative type	1	4cm×3.5cm×1.5cm	AC	MD
261	39	0	M	82	T3	N0	cM0	ⅡA	Rectum	Ulcerative type	1	4cm×3.8cm×2cm	AC	MD
262	39	0	F	61	T3	N1b	cM0	ⅢB	Rectum	Ulcerative type	1	3.3cm×2.8cm×0.8cm	AC	MD
263	23	0	M	61	T3	N1	cM0	ⅢB	Left colon	Exophytic type	1	1.5cm×0.8cm×0.8cm	AC	Mod to Poor Diff
264	29	0	M	68	T3	N0	cM0	ⅡA	Left colon	Ulcerative type	1	4.5cm×4cm×1cm	AC	Mod to Poor Diff
265	39	0	F	53	T3	N1a	cM0	ⅢB	Left colon	Exophytic type	1	4.8cm×3.5cm×3cm	AC	MD
266	39	0	F	53	T3	N1a	cM0	ⅢB	Left colon	Exophytic type	1	4.8cm×3.5cm×3cm	AC	MD
267	38	0	M	61	mT3	N1c	cM0	ⅢB	Left colon	Exophytic type	2	4.7cm×4cm×1cm, 1.2cm×1.2cm×0.4cm	AC	MD
268	39	0	M	54	T1	N0	cM0	ⅠA	Left colon	Exophytic type	1	3cm×2.5cm×1cm	AC	MD
269	39	0	M	64	T3	N0	cM0	ⅡA	Right colon	Ulcerative type	1	8cm×7cm×6.5cm	AC	MD
270	38.5	0	M	64	T3	N0	cM0	ⅡA	Left colon	Ulcerative type	1	8cm×7cm×6.5cm	AC	MD
271	38.5	0	F	41	T3	N0	cM0	ⅡA	Left colon	Ulcerative type	1	3.2cm×2.6cm×0.4cm	AC	MD
272	38.5	0	M	61	T3	N2a	Mx	ⅢC	Rectum	Ulcerative type	1	3cm×2cm×0.8cm	AC	PD
273	38.5	0	F	36	T3	N0	cM0	ⅡA	Transverse colon	Ulcerative type	1	5.5cm×5cm×2cm	AC	MD
274	38.5	0	F	53	T3	N2a	cM0	ⅢB	Rectum	Exophytic type	1	2.5cm×2cm×1cm	AC	Mod to Poor Diff
275	/	/	F	68	T3	N2a	cM0	ⅢB	Rectosigmoid junction	Ulcerative type	1	3.5cm×2.5cm×1.5cm	AC	MD
276	35.5	0	F	50	T3	N1b	cM0	ⅢB	Left colon	Exophytic-ulcerative type	1	4.5cm×3.5cm×1.0 cm	AC	MD
277	34	1	M	65	T3	N1b	cM0	ⅢB	Right colon	Ulcerative type	1	6.5cm×3.5cm×1.5cm	AC	MD
278	37.5	0	M	67	T3	N2b	cM0	ⅢC	Rectum	Exophytic type	1	5.5cm×3cm×1.5cm	AC	MD
279	38	0	M	66	T3	N2b	cM0	ⅢC	Left colon	Exophytic type	1	5.5cm×3cm×1.5cm	AC	MD
280	21	1	M	80	T3	N2a	cM0	ⅢB	Right colon	Ulcerative type	1	9cm×7cm×1.8cm	AC	Mod to Poor Diff
281	38	0	M	57	T3	N2a	cM0	ⅢB	Right colon	Ulcerative type	1	4.3cm×3.2cm×1.5cm	AC	MD
282	38	0	F	46	T3	N0	cM0	ⅡA	Right colon	Ulcerative type	1	5cm×3.3cm×1.2cm	AC	MD
283	37	0	M	60	T3	N1a	cM0	ⅢB	Transverse colon	Ulcerative type	1	3.5cm× 2.5cm× 1cm	AC	Well to Mod Diff
284	38	0	M	72	T3	N0	cM0	ⅡA	Rectum	Ulcerative type	1	4.5cm×4cm×1cm	AC	MD
285	36.5	0	M	66	T3	N1c	cM0	ⅢB	Rectum	Ulcerative type	1	4.5cm×4cm×2cm	AC	MD
286	38	0	M	65	T3	N1c	cM0	ⅢB	Rectum	Ulcerative type	1	4.5cm×4cm×2cm	AC	MD
287	38	0	M	62	T3	N0	cM0	ⅡA	Left colon	Ulcerative type	1	4.5cm×4cm×2cm	AC	MD
288	37	0	F	22	T3	N1b	cM0	ⅢB	Right colon	Exophytic type	1	5cm×4.5cm×2.5cm	AC	MD
289	37.5	0	M	43	T3	N0	cM0	ⅡA	Left colon	Exophytic type	1	10cm×5cm×1.8cm	AC	/
290	37.5	0	F	49	T3	N0	cM0	ⅡA	Rectum	Ulcerative type	1	4.5cm×2.5cm×1cm	AC	Mod to Poor Diff
291	36.5	0	M	65	T3	N1b	cM0	ⅢB	Left colon	Ulcerative type	1	2.5cm×2.5cm×1.5cm	AC	MD
292	25	1	F	55	T3	N2a	cM0	ⅢB	Left colon	Ulcerative type	1	3cm× 2.5cm× 1.2cm	AC	MD
293	37	0	M	62	T3	N1b	cM0	ⅢB	Rectum	Ulcerative type	1	3.2cm×3.2cm×0.5cm	AC	MD
294	37	0	M	56	T3	N1b	cM0	ⅢB	Rectum	Ulcerative type	1	5.5cm×3cm×2cm	AC	MD
295	37	0	M	56	T3	N1b	cM0	ⅢB	Rectum	Ulcerative type	1	5.5cm×3cm×2cm	AC	MD
296	21	0	F	77	T4a	N2b	cM0	ⅢC	Transverse colon	Ulcerative type	1	4cm×4cm×1.5cm	MAC	PD
297	37	0	F	59	T3	N1c	cM0	ⅢB	Rectum	/	1	4.5cm×2.5cm×0.7cm	AC	MD
298	37	0	F	63	T3	N1a	cM0	ⅢB	Right colon	Ulcerative type	1	3.5cm×3.5cm×2cm	AC	MD
299	37	0	F	54	T3	N1a	cM0	ⅢB	Rectum	Exophytic type	1	5cm×4.5cm×2cm	AC	MD
300	21.5	0	F	38	T3	N0	cM0	ⅡA	Rectum	Ulcerative type	1	6.1cm×5cm×0.7cm	AC	MD
301	36.5	0	M	61	T3	N2b	cM0	ⅢC	Right colon	Ulcerative type	1	5.8cm× 4.5cm× 2.5cm	MAC	MD
302	24	1	M	65	T3	N1b	cM0	ⅢB	Left colon	Ulcerative type	1	6cm× 5cm× 1.8cm	AC	PD
303	36.5	0	M	46	T3	N0	cM0	ⅡA	Right colon	Infiltrative type	1	5.5cm×3.5cm×0.6cm	AC	MD
304	21	0	M	54	T3	N1	cM0	ⅢB	Rectum	Ulcerative type	1	4cm× 3cm× 1.5cm	AC	MD
305	36	0	M	61	T2	N0	cM0	Ⅰ	Left colon	Exophytic type	1	3.4cm×2.7cm×0.8cm	AC	MD
306	18	0	F	35	T3	N1c	cM0	ⅢB	Transverse colon	Exophytic type	1	5cm×5cm×1.5cm	AC	MD
307	36	0	F	78	T3m	N1a	cM0	ⅢB	Right colon	Ulcerative type	1	5cm×5cm×2cm	AC	MD
308	35.5	0	M	68	T3	N0	cM0	ⅡA	Rectum	/	1	6.7cm×6cm×0.9cm	AC	MD
309	35.5	0	F	61	T3	N0	cM0	ⅡA	Rectum	Exophytic type	1	4.5cm×4.5cm×1.2cm	AC	MD
310	/	/	M	49	/	/	/	/	Descendosigmoid junction	/	1	10cm×8cm×7cm	AC	/
311	20.5	0	M	50	T3	N0	cM0	ⅡA	Left colon	Ulcerative type	1	7.5cm×5.5cm×cm	AC	MD
312	35	0	F	52	T2	N1b	cM0	ⅢA	Rectum	Ulcerative type	1	4cm×3cm×1.5cm	AC	MD
313	20	1	M	73	T3	N0	cM0	ⅡA	Left colon	Ulcerative type	1	4cm×3cm×1cm	AC	MD
314	35	0	F	48	T3	N0	cM0	ⅡA	Rectum	Ulcerative type	1	6cm×3.5cm×2cm	AC	Mod to Poor Diff
315	35	0	M	62	T3	N2b	cM0	ⅢC	Rectum	Ulcerative type	1	5cm×4cm×1.8cm	AC	Mod to Poor Diff
316	35	0	F	29	T3	N1b	cM0	ⅢB	Rectum	Ulcerative type	1	4cm×4cm×1.8cm	AC	MD
317	32	0	F	64	T3	N0	cM0	ⅡA	Right colon	Ulcerative type	1	4.5cm×3.5cm×1cm	AC	MD
318	35	0	M	52	T3	N0	cM0	ⅡA	Sigmoid colon	Ulcerative type	1	4.5cm×4cm×1cmm	AC	MD
319	35	0	F	51	T3	N0	cM0	ⅡA	Left colon	Ulcerative type	1	4.8cm×3cm×1.7cm	AC	MD
320	35	0	F	62	T4a	N0	M1a	IVA	Right colon	Ulcerative type	1	5.5cm× 3.5cm× 3.5cm	AC	Mod to Poor Diff
321	34	0	F	53	T3	N2b	cM0	ⅢC	Rectum	Exophytic type	1	4cm×3cm×1cm	AC	Mod to Poor Diff
322	34.5	0	F	53	T3	N2b	cM0	ⅢC	Rectum	Exophytic type	1	4cm×3cm×1cm	AC	Mod to Poor Diff
323	35	0	F	58	T3	N1b	cM0	ⅢB	Right colon	Ulcerative type	1	4.7cm× 4.5cm× 1.5cm	AC	Well to Mod Diff
324	34.5	0	M	56	T3	N2b	cM0	ⅢC	Left colon	Ulcerative type	1	5cm×4cm×1cm	AC	MD
325	34.5	0	M	61	T1	N1a	cM0	ⅢA	Left colon	Exophytic type	1	5.5cm×4cm×2.5cm	AC	MD
326	34.5	0	M	52	T3	N0	cM0	ⅡA	Right colon	Ulcerative type	1	7cm×6.5cm×2.5cm	AC	Mod to Poor Diff
327	35	0	M	43	T3	N0	cM0	ⅡA	Left colon	Ulcerative type	1	6cm×4cm×2cm	AC	Mod to Poor Diff
328	34.5	0	M	67	T3	N0	cM0	ⅡA	Right colon	Ulcerative type	1	8cm×6cm×3cm	MAC	MD
329	34	0	F	36	T3	N2b	cM0	ⅢC	Left colon	Ulcerative type	1	5cm×4.5cm×1cm	AC	MD
330	23	0	M	45	T3	N0	cM0	Ⅱ	Left colon	Exophytic type	1	6.5cm×5.5cm×4cm	AC	MD
331	34	0	F	76	T2	N0	cM0	Ⅰ	Rectum	Exophytic type	1	2.2cm×2cm×1cm	AC	MD
332	34	0	M	84	T3	N1b	cM0	ⅢB	Right colon	Ulcerative type	1	4cm×3cm×1cm	AC	MD
333	34	0	M	66	T3	N1b	cM0	ⅢB	Right colon	Exophytic type	1	7.5cm×5cm×2.5cm	MAC	MD
334	34	0	M	40	T3	N0	cM0	Ⅱ	Ileocecal junction	Exophytic type	1	9cm×6cm×1.1cm	MAC	/
335	34	0	F	57	T3	N2a	cM0	ⅢB	Left colon	Ulcerative type	1	2.8cm× 2.6cm× 1.2cm	AC	Mod to Poor Diff
336	33	0	M	61	T3	N0	cM0	ⅡA	Rectum	Ulcerative type	1	5cm×4cm×1cm	AC	Mod to Poor Diff
337	34	0	M	66	T3	N1a	cM0	ⅢB	Right colon	Ulcerative type	1	3cm×2.5cm×1cm	AC	Mod to Poor Diff
338	34	0	F	54	T3	N1b	cM0	ⅢB	Rectum	Ulcerative type	1	5cm×4cm×1.5cm	AC	Mod to Poor Diff
339	34	0	F	35	T3	N0	cM0	ⅡA	Right colon	Ulcerative type	1	5cm×3cm×1cm	AC	Mod to Poor Diff
340	34	0	F	63	T3	N0	cM0	ⅡA	Right colon	Ulcerative type	1	4.5cm×4.2cm×1.5cm	AC	MD
341	/	/	F	66	T4a	N2a	cM0	ⅢC	Right colon	Ulcerative type	1	5cm×4.5cm×4cm	AC	MD
342	33.5	0	M	45	T3	N1a	cM0	ⅢB	Rectum	Ulcerative type	1	3.8cm×3cm×1.5cm	AC	Mod to Poor Diff
343	33.5	0	M	50	T3	N1a	cM0	ⅢB	Right colon	Exophytic type	1	3.5cm×2.5cm×1cm	AC	MD
344	33.5	0	F	51	T3	N2a	cM0	ⅢB	Left colon	Ulcerative type	1	2.5cm×2cm×1cm	AC	MD
345	33.5	0	M	68	T2	N0	cM0	Ⅰ	Left colon	Exophytic type	1	2.5cm×2cm×1.8cm	AC	MD
346	33.5	0	M	61	T2	N0	M0	Ⅰ	Left colon	Infiltrative type	1	1.4cm× 1cm×0.5cm	AC	PD
347	24	0	M	66	T3	N1a	cM0	ⅢB	Right colon	Exophytic type	1	6cm×4cm×2cm	MAC	PD
348	33	0	M	68	T3	N0	cM0	ⅡA	Left colon	Ulcerative type	1	5cm×4cm×1cm	AC	MD
349	33	0	M	67	T3	N0	cM0	ⅡA	Left colon	Ulcerative type	1	3.1cm×2.5cm×0.5cm	AC	MD
350	33	0	F	37	T3	N2a	cM0	ⅢB	Left colon	Ulcerative type	1	3cm×2.5cm×1cm	AC	MD
351	33	0	M	78	T3	N0	cM0	ⅡA	Left colon	Exophytic type	1	2cm×1.5cm×0.8cm	AC	MD
352	33	0	F	40	T3	N1b	cM0	ⅢB	Left colon	Exophytic type	1	4.1cm×2.5cm×1.5cm	AC	MD
353	32.5	0	M	62	T3	N0	cM0	ⅡA	Rectum	Ulcerative type	1	3cm× 2cm×1cm	AC	MD
354	32.5	0	M	32	T3	N2a	cM0	ⅢB	Left colon	Ulcerative type	1	6.5cm×2cm×1cm	AC	Mod to Poor Diff
355	32.5	0	M	65	T3	N0	cM0	ⅡA	Ileocecal junction	Ulcerative type	1	5.5cm×4cm×3cm	AC	MD
356	32.5	0	M	44	T3	N0	cM0	ⅡA	Right colon	Ulcerative type	1	4.5cm×4cm×1.2cm	AC	PD
357	19	0	F	52	T3	N1a	cM0	ⅢB	Rectum	Ulcerative type	1	3cm×2.5cm×1.5cm	AC	MD
358	32	0	F	61	T3	N0	cM0	ⅡA	Rectum	Ulcerative type	1	3cm×3cm×1.8cm	AC	MD
359	32	0	F	60	T2	N0	cM0	Ⅰ	Left colon	Exophytic type	1	2cm×1.5cm×1.3cm	AC	MD
360	32	0	F	62	T3	N1a	cM0	ⅢB	Rectum	Ulcerative type	1	4cm×4cm×1cm	AC	MD
361	32	0	F	75	T3	N0	cM0	ⅡA	Left colon	Ulcerative type	1	3.5cm×3cm×0.8cm	AC	MD
362	32	0	F	52	T3	N1a	cM0	ⅢB	Right colon	Ulcerative type	1	5.5cm×3.5cm×1.5cm	AC	MD
363	20	0	F	46	T3	N1c	cM0	ⅢB	Rectum	Exophytic type	1	5cm× 3.5cm×1.2cm	MAC	/
364	30.5	0	M	67	T3	N1a	cM0	ⅢB	Left colon	Ulcerative type	1	3cm×2cm×1cm	AC	MD
365	23	0	M	50	T4b	N1b	cM0	ⅢC	Right colon	Exophytic type	1	6cm×5cm×5cm	AC	Mod to Poor Diff
366	/	/	F	56	T3m	N1b	cM0	ⅢB	Right colon	Ulcerative type	2	7cm×6cm×2cm, 3cm×2.5cm×2.5cm	AC	PD
367	31	0	F	78	T3	N0	cM0	ⅡA	Rectum	Ulcerative type	1	3.5cm×3.5cm×0.8cm	AC	MD
368	31.5	0	F	55	T3	N0	cM0	ⅡA	Right colon	Exophytic type	1	8cm×5cm×1cm	MAC	WD
369	29.5	0	F	56	T4b	N1c	cM0	ⅢC	Right colon	Exophytic type	1	2.5cm×2cm×1.5cm	AC	MD
370	30	0	M	54	T3	N1b	cM0	ⅢB	Left colon	Ulcerative type	1	3.5cm×2.5cm×0.5	AC	MD
371	29	0	M	54	T3	N1b	cM0	ⅢB	Left colon	/	1	3.5cm×2.5cm×0.5cm	AC	MD
372	20	0	M	55	T3	N0	cM0	ⅡA	Right colon(Ascending colon)	Infiltrative type	1	6cm×5cm×1.5cm	AC	Mod to Poor Diff
373	30	0	M	75	T3	N1a	cM0	ⅢB	Right colon	/	1	5cm×4.5cm×2cm	AC	MD
374	17.5	0	M	63	T3	N1c	cM0	ⅢB	Sigmoid colon	Exophytic-ulcerative type	1	2.5cm×2cm×0.8cm	AC	MD
375	29	0	F	67	T3	N0	cM0	ⅡA	Transverse colon	Exophytic type	1	4.5cm× 3.2cm× 1.6cm	MAC	MD
376	29.5	0	F	68	T3	N1a	cM0	ⅢB	Left colon	Ulcerative type	1	3.5cm×3.2cm×1cm	AC	MD
377	30	0	F	62	T3	N0	cM0	ⅡA	Right colon	Exophytic type	1	4.3cm×4cm×1.5cm	AC	MD
378	29.5	0	M	67	T3	N1b	cM0	ⅢB	Rectum	Ulcerative type	1	4cm×3cm×1.5cm	AC	MD
379	29.5	0	F	45	T3	N2a	cM0	ⅢB	Right colon	Ulcerative type	1	3.5cm×3cm×1cm	AC	MD
380	29	0	M	64	T3	N0	cM0	ⅡA	Left colon	Exophytic type	1	6.5cm×6cm×1.1cm	AC	MD
381	5	1	M	54	T3	N1b	cM0	ⅢB	Right colon	Exophytic type	1	4.5cm×3.5cm×2.5cm	AC	MD
382	29	0	M	76	T3	N1a	cM0	ⅢB	Right colon	Ulcerative type	1	1 2.5cm×2cm×1cm	AC	MD
383	29	0	M	70	T3	N0	cM0	ⅡA	Right colon	Ulcerative type	1	7cm×5cm×3cm	AC	Well to Mod Diff
384	28.5	0	M	86	T3	N0	cM0	ⅡA	Left colon	Exophytic type	1	6cm×5.5cm×2.3cm	AC	MD
385	28.5	0	M	81	T3	N1a	cM0	ⅢB	Transverse colon	Exophytic type	1	5cm× 3cm× 2cm	AC	MD
386	28.5	0	F	66	T3	N1b	cM0	ⅢB	Transverse colon	Ulcerative type	1	3.2cm×3cm×0.5cm	AC	MD
387	28.5	0	M	53	T3	N2b	M1c	IVC	Rectum	Ulcerative type	1	2.5cm× 2.5cm× 1cm	AC	MD
388	28	0	F	63	T3	N0	cM0	ⅡA	Rectum	Exophytic type	1	2.8cm×1.7cm×1.2cm	AC	MD
389	17	1	F	66	T3	N1c	M1c	IVC	Right colon	Ulcerative type	1	5.8cm× 4cm× 3cm	AC	MD
390	28	0	F	78	T3	N0	cM0	ⅡA	Right colon	Ulcerative type	1	7cm× 6cm×2.5 cm	AC	Mod to Poor Diff
391	28	0	F	49	T2	N0	cM0	Ⅰ	Right colon	Exophytic type	1	4cm×3.5cm×1.2cm	AC	MD
392	28	0	M	56	T3	N0	cM0	ⅡA	Left colon	Exophytic type	1	4.5cm×4cm×1.2cm	AC	WD
393	28	0	F	43	T3	N0	cM0	ⅡA	Rectum	Ulcerative type	1	5cm×5cm×1.5cm	AC	Mod to Poor Diff
394	29.5	0	M	45	T4a	N1b	M1a	IVA	Right colon	Infiltrative type	1	5cm× 3cm× 1cm	AC	Mod to Poor Diff
395	27	0	M	55	T4a	N1b	cM0	ⅢB	Left colon	Exophytic type	1	2.5cm×2cm×1cm	AC	MD
396	27	0	M	72	T3	N0	cM0	ⅡA	Left colon	Exophytic type	1	5cm×4.5cm×2.5cm	AC	MD
397	27	0	F	57	T3	N0	cM0	ⅡA	Left colon	Ulcerative type	1	2.5cm×2cm×0.8cm	AC	MD
398	27	0	M	50	T3	N0	cM0	ⅡA	Rectum	Ulcerative type	1	6cm×5cm×1.5cm	AC	MD
399	26.5	0	M	64	T3	N1b	cM0	ⅢB	Right colon	Ulcerative type	1	4.5cm×2cm×0.5cm	AC	MD
400	26.5	0	F	66	T3	N1a	cM0	ⅢB	Left colon	Exophytic type	1	3.8cm×2.5cm×1.8cm	AC	Mod to Poor Diff
401	26	0	M	56	T3	N0	cM0	ⅡA	Rectum	Ulcerative type	1	4.5cm× 4cm× 1cm	AC	Mod to Poor Diff
402	26	0	F	61	T3	N1a	cM0	ⅢB	Right colon	Ulcerative type	1	5.2cm×4.2cm×1.5cm	AC	Mod to Poor Diff
403	22	0	F	59	T3	N1c	cM0	ⅢB	Rectosigmoid junction	Infiltrative type	1	5.5cm×4cm×1.5cm	AC	MD
404	26	0	M	72	T3	N1a	cM0	ⅢB	Left colon	Ulcerative type	1	3.5cm×2.5cm×1.5cm	AC	MD
405	25	0	M	52	T3	N2b	cM1	IVA	Left colon	Ulcerative type	1	2.5cm×1.5cm×0.8cm	AC	MD
406	26	0	M	42	T3	N0	cM0	ⅡA	Rectum	Ulcerative type	1	4.5cm×3.5cm×1cm	AC	MD
407	25.5	0	F	42	T2	N0	cM0	ⅠA	Rectum	Ulcerative type	1	3cm×2cm×0.8cm	AC	MD
408	26	0	M	66	T3	N0	cM0	ⅡA	Rectum	Ulcerative type	1	4.5cm×4.0cm×1.0cm	AC	MD
409	26	0	M	70	T3	N0	cM0	ⅡA	Left colon	Ulcerative type	1	5.5cm×4.0cm×0.7cm	AC	MD
410	25	0	M	61	T4a	N1b	cM0	ⅡA	Left colon	Ulcerative type	1	5.5cm×3.9cm×1.5	AC	MD
411	22	0	F	32	T3	N0	cM0	ⅡA	Left colon	Ulcerative type	1	3.5cm×2.5cm×0.8cm	AC	MD
412	25.5	0	M	53	T3	N2a	cM0	ⅢB	Rectum	Exophytic type	1	5cm× 4cm× 1.5cm	AC	MD
413	25	0	M	79	T3	N1a	cM0	ⅢB	Right colon	Exophytic type	1	4cm×4cm×2cm	AC	MD
414	22	0	M	63	T3	N1a	cM0	ⅢB	Left colon	Ulcerative type	1	3cm×2cm×1.5cm	AC	MD
415	23	0	M	48	T3	N1a	cM0	ⅢB	Left colon	Ulcerative type	1	6.5cm×6cm×1.5cm	AC	MD
416	20	0	M	56	T3	N0	cM0	ⅡA	Right colon	Exophytic type	1	9cm×4.5cm×2cm	AC	MD
417	24	0	F	54	T3	N0	cM0	ⅡA	Right colon	Exophytic type	1	5cm×5cm×2cm	AC	MD
418	23	0	F	55	T3	N2a	cM0	ⅢB	Rectum	Ulcerative type	1	4cm×3.5cm×1.5cm	AC	MD
419	24.5	0	M	69	T3	N0	cM0	ⅡA	Rectum	Ulcerative type	1	5cm×4.2cm×1.2cm	AC	MD
420	23.5	0	M	41	T4a	N1a	cM0	ⅢB	Left colon	Ulcerative type	1	9cm×5cm×1cm	MAC	MD
421	23.5	0	M	56	T2	N0	cM0	Ⅰ	Rectum	Ulcerative type	1	3cm×2.8cm×1cm	AC	Well to Mod Diff
422	23.5	0	M	58	T3	N0	cM0	ⅡA	Right colon	Ulcerative type	1	6cm×4cm×1cm	AC	MD
423	19.5	0	M	61	T3	N1b	cM0	ⅢB	Transverse colon	Ulcerative type	1	5cm×4cm×1.2cm	AC	Mod to Poor Diff
424	19.5	0	F	73	T4b	N0	cM0	ⅡC	Left colon	Ulcerative type	1	9.5cm×4cm×2cm	MAC	MD
425	22	0	M	56	T4b	N0	cM0	ⅡC	Rectum	Ulcerative type	1	5.5cm×4.5cm×1.8cm	AC	Mod to Poor Diff
426	18	1	F	57	T3	N2b	Mx	ⅢC	Left colon	Ulcerative type	1	8cm×6cm×5cm	AC	MD
427	22.5	0	F	58	T4b	N0	cM0	ⅡC	Right colon	/	1	8cm×5.5cm×4.5cm	MAC	Well to Mod Diff
428	22.5	0	M	47	T3	N1b	cM0	ⅢB	Rectum	Ulcerative type	1	2cm×1.8cm×1cm	AC	MD
429	20.5	0	F	56	T3	N0	cM1	IVA	Left colon	Ulcerative type	1	5cm×4cm×1cm	AC	MD
430	22.5	0	M	55	T3	N0	cM0	ⅡA	Left colon	Ulcerative type	1	3.4cm×2.5cm×1.2cm	AC	MD
431	22	0	F	75	T3	N2a	M1a	IVA	Ileocecal junction	Ulcerative type	1	4cm×3cm×1cm	AC	Mod to Poor Diff
432	21	0	F	61	T3	N1	cM0	ⅢB	Left colon	Ulcerative type	1	3.2cm×2cm×0.7cm	AC	Mod to Poor Diff
433	21	0	F	49	T3	N1a	cM0	ⅢB	Right colon	Exophytic type	1	6.2cm× 6cm× 1.2cm	AC	MD
434	19.5	0	M	71	T3	N1c	cM0	ⅢB	Left colon	Ulcerative type	1	3cm× 2cm×1 cm	AC	MD
435	20.5	0	M	46	T3	N2a	cM0	ⅢB	Rectum	Ulcerative type	1	3.5cm×3cm×0.8cm	AC	MD
436	20	0	M	69	T3	N0	cM0	ⅡA	Right colon	Ulcerative type	1	3.5cm×2.5cm×2cm	AC	MD
437	6.5	1	M	70	T4a	N2a	M1a	IVA	Left colon	Ulcerative type	1	3.5cm×2.5 cm×1.5cm	MAC	PD
438	5.5	1	M	70	T4a	N2a	M1a	IVA	Left colon	Ulcerative type	1	3.5cm×2.5 cm×1.5 cm	MAC	PD
439	20	0	M	65	T3	N0	cM0	ⅡA	Right colon	Ulcerative type	1	1.9cm×1.8cm×0.7cm	AC	Mod to Poor Diff
440	20.5	0	M	62	T3	N2b	cM0	ⅢC	Left colon	Ulcerative type	1	4.5cm×3cm×1cm	AC	MD
441	19.5	0	F	67	T3	N1b	cM0	ⅢB	Rectum	Ulcerative type	1	4cm×2cm×1cm	AC	MD
442	20	0	M	65	T4a	N1b	cM0	ⅢB	Left colon	Ulcerative type	1	2cm×1.5cm×0.9cm	AC	Mod to Poor Diff
443	20	0	M	41	T3	N2b	cM0	IIIC	Right colon	Exophytic type	1	5cm×5cm×1.5cm	AC	PD
444	18	0	M	70	T3	N0	M1a	IVA	Right colon	Exophytic type	1	3cm×2.5cm×1cm	AC	MD
445	20	0	M	64	T4a	N2a	cM0	ⅢC	Left colon	Ulcerative type	1	5cm×4cm×2cm	AC	MD
446	20	0	M	52	T3	N1a	cM0	ⅢB	Left colon	Ulcerative type	1	3.5cm×2.0cm×1.0cm	AC	MD
447	19.5	0	M	66	T3	N2a	cM0	ⅢB	Rectum	Exophytic type	1	3.2cm×2.8cm×1cm	AC	MD
448	19.5	0	F	65	T2	N0	cM0	Ⅰ	Right colon	Exophytic type	1	3.8cm×2.5cm×1cm	AC	/
449	19.5	0	F	57	T3	N1b	cM0	ⅢB	Rectum	Ulcerative type	1	5cm×4cm×1.5cm	AC	MD
450	20	0	F	75	T3	N1a	cM0	ⅢB	Left colon	Ulcerative type	1	3cm×3cm×2.5cm	MAC	MD
451	19	0	M	75	T3	N1b	cM0	ⅢB	Right colon	Exophytic-ulcerative type	1	5.5cm×5cm×4.6cm	MAC	PD
452	20	0	M	60	T3	N0	cM0	ⅡA	Transverse colon	Ulcerative type	1	5cm×3cm×1cm	AC	Mod to Poor Diff
453	19	0	F	78	T4a	N2a	cM0	ⅢC	Left colon	Ulcerative type	1	3.5cm×2cm×1cm	MAC	PD
454	20	0	F	67	T4b	N1b	cM0	ⅡC	Right colon	Exophytic type	1	5cm×3cm×3cm	AC	MD
455	20	0	M	84	T3	N0	cM0	ⅡA	Right colon	Ulcerative type	1	6cm×5cm×1.5cm	AC	PD
456	20	0	M	68	T3	N2a	cM0	ⅢB	Rectum	Ulcerative type	1	4.2cm×2cm×1cm	AC	MD
457	20	0	F	53	T3	N2b	cM0	ⅢC	Rectum	Exophytic-ulcerative type	1	6cm×3cm×0.8cm	AC	PD
458	20	0	M	74	T3	N0	cM0	ⅡA	Left colon	Exophytic type	1	4.5cm×3cm×2.2cm	AC	MD
459	20	0	M	53	T3	N1c	M0	ⅢB	Rectum	Exophytic type	1	6cm×3.5cm× 1cm	AC	Mod to Poor Diff
460	20	0	F	50	T3	N2a	cM0	ⅢB	Rectum	Ulcerative type	1	4.5cm×3cm×1.2cm	AC	MD
461	19	0	M	63	T3	N0	cM0	ⅡA	Right colon	Ulcerative type	1	3.5cm×2.5cm×1cm	AC	MD
462	20	0	M	63	T3	N0	cM0	ⅡA	Rectum	Ulcerative type	1	2.8cm×2cm×1cm	AC	Mod to Poor Diff
463	20	0	M	53	T3	N1b	cM0	ⅢB	Rectum	Ulcerative type	1	2.5cm×2cm×1cm	AC	MD
464	8	0	M	79	T3	N0	M0	ⅡA	Rectum	Ulcerative type	1	4.5cm×4cm×2cm	AC	MD
465	19.5	0	F	71	T3	N2b	cM0	ⅢC	Rectum	Exophytic type	1	3.5cm×2cm×1.8cm	AC	MD
466	19	0	F	70	T3	N1b	cM0	ⅢB	Right colon	Exophytic-ulcerative type	1	9cm×6cm×4cm	AC	MD
467	8	1	F	70	T3	N1a	cM0	ⅢB	Left colon	Ulcerative type	1	3cm×2cm×1cm	AC	MD
468	19.5	0	M	56	T3	N0	cM0	ⅡA	Rectum	Exophytic type	1	5.5cm×5cm×2cm	AC	MD
469	19	0	F	52	T3	N1c	cM0	ⅢB	Right colon	Exophytic-ulcerative type	1	4cm×3cm×1.5cm	AC	Mod to Poor Diff
470	15	1	F	33	T3	N2a	cM0	ⅢB	Right colon	Exophytic type	1	3.5cm×3.5cm×2.5cm	AC	PD
471	5	1	F	72	T3	N1b	cM0	ⅢB	Left colon	Ulcerative type	1	4cm×2.5cm×1.5cm	AC	MD
472	19.5	0	F	53	T1	N0	cM0	Ⅰ	Rectum	Exophytic type	1	4cm× 3.5cm×2 cm	AC	WD
473	19.5	0	M	55	T3	N1b	cM0	ⅢB	Right colon	Exophytic type	1	4.5cm×3cm×1cm	MAC	PD
474	19	0	M	55	T3	N0	cM0	ⅡA	Right colon	Exophytic-ulcerative type	1	5cm×3cm×1.5cm	AC	MD
475	19.5	0	M	65	T3	N1c	cM0	ⅢB	Rectum	Exophytic-ulcerative type	1	4cm×1.5cm×1cm	AC	MD
476	19.5	0	M	47	T3	N0	cM0	ⅡA	Left colon	Ulcerative type	1	10cm×6cm×4cm	AC	MD
477	/	/	M	72	T3	N0	cM0	ⅡA	Right colon	Exophytic type	1	3.8cm×3cm×1cm	AC	MD
478	19.5	0	F	72	T2	N0	cM0	Ⅰ	Rectum	Exophytic type	1	2.5cm×2cm×1.5cm	AC	MD
479	19.5	0	F	68	T3	N0	cM0	ⅡA	Right colon	Ulcerative type	1	5cm×4cm×1.5cm	AC	MD
480	19.5	0	M	74	T3	N1a	cM0	ⅢB	Right colon	Exophytic type	1	8cm×7.5cm×3cm	AC	MD
481	19.5	0	F	69	T3	N0	cM0	ⅡA	Right colon	Ulcerative type	1	3cm×2.5cm×0.6cm	AC	MD
482	19.5	0	F	69	T3	N0	cM0	ⅡA	Right colon	Ulcerative type	1	6.5cm×4.5cm×4.3cm	AC	MD
483	18.5	0	M	44	T3	N0	cM0	ⅡA	Right colon	Ulcerative type	1	7cm×5cm×3cm	AC	PD
484	19	0	M	47	T4a	N2b	cM0	ⅢC	Rectum	Exophytic type	1	4cm×3cm×1.2cm	AC	MD
485	18	0	F	52	T3	N1a	cM0	ⅢB	Right colon	Ulcerative type	2	4cm×3cm×2cm, 7cm×4cm×2.5cm	AC	MD
486	18	0	M	28	T3	N2b	M1	IV	Rectum	Exophytic type	1	5cm×4cm×2.5cm	AC	MD
487	18.5	0	F	63	T3	N1b	cM0	ⅢB	Rectum	Ulcerative type	1	4cm×2.5cm×1cm	AC	Mod to Poor Diff
488	16.5	0	M	53	T3	N2a	cM0	ⅢB	Right colon	Exophytic type	1	2.1cm×1.5cm×1.2cm	AC	Mod to Poor Diff
489	17.5	0	F	54	T3	N1b	cM0	ⅢB	Rectum	Ulcerative type	1	3.5cm×2cm×1cm	AC	MD
490	18	0	F	51	T3	N0	cM0	ⅡA	Transverse colon	Ulcerative type	1	5cm×4cm×1.2cm	AC	MD
491	18	0	M	61	T2	N0	cM0	Ⅰ	Left colon	Exophytic type	1	3cm×2.5cm×0.6cm	AC	MD
492	18	0	M	65	T4a	N0	cM0	IIB	Right colon	Ulcerative type	1	11cm×7cm×6cm	AC	MD
493	17	0	M	72	T3	N0	cM0	ⅡA	Rectum	Ulcerative type	1	3.5cm×2.5cm×0.7cm	AC	MD
494	18	0	F	69	T4a	N0	cM0	IIB	Left colon	Ulcerative type	1	5cm×4.5cm×1.4cm	AC	MD
495	18	0	M	72	T3	N1c	cM0	ⅢB	Left colon	Ulcerative type	1	4cm×3.5cm×0.8cm	AC	MD
496	18	0	M	65	T2	N1a	cM0	ⅢA	Right colon	Exophytic type	1	3.5cm×3cm×2cm	AC	MD
497	18	0	M	67	T2	N0	cM0	Ⅰ	Right colon	Exophytic type	1	5.5cm×3.2cm×1.8cm	AC	MD
498	18	0	M	63	mT3	N0	cM0	ⅡA	Right colon	Exophytic type	1	1.8cm×1.8cm×1.5cm	AC	MD
499	1.5	1	F	76	T4b	N2b	cM1	IV	Rectum	Ulcerative type	1	13cm×5cm×1.8cm	AC	Mod to Poor Diff
500	18	0	M	77	T2	N0	cM0	Ⅰ	Rectum	Ulcerative type	1	4cm×3.5cm×1cm	AC	MD
501	18	0	M	65	T3	N2a	cM0	ⅢB	Left colon	Exophytic-ulcerative type	1	5cm×4cm×1.5cm	AC	Mod to Poor Diff
502	17.5	0	M	61	mT3	N2b	cM0	ⅢC	Left colon	Exophytic-ulcerative type	2	7.5cm×6.5cm×5cm, 2cm×1.5cm×0.5cm	AC	MD
503	17.5	0	M	61	mT3	N2b	cM0	ⅢC	Left colon	Exophytic type	1	7.5cm×6.5cm×5cm	AC	MD
504	17.5	0	F	56	T3	N1c	cM0	ⅢB	Rectum	Exophytic type	1	5cm×5cm×1.5cm	MAC	MD
505	17.5	0	F	54	T1	N1a	cM0	ⅢA	Left colon	Exophytic type	1	1.2cm×1.2cm×0.4cm	AC	MD
506	17.5	0	M	65	T3	N1a	cM0	ⅢB	Right colon	Ulcerative type	1	3cm×2.5cm×0.5cm	AC	MD
507	17.5	0	M	48	T3	N1b	cM0	ⅢB	Rectum	Ulcerative type	1	3.5cm×3cm×0.5cm	AC	Mod to Poor Diff
508	17.5	0	F	69	T4	N2a	cM0	ⅢC	Left colon	Ulcerative type	1	5.5cm×5cm×1.2cm	AC	MD
509	17.5	0	M	44	T3	N0	cM0	ⅡA	Left colon	Ulcerative type	1	2cm×1.8cm×0.5cm	AC	MD
510	17.5	0	F	55	T3	N1c	cM0	ⅢB	Rectum	Exophytic type	1	5cm× 4cm× 2cm	AC	MD
511	17	0	M	56	T1	N0	cM0	Ⅰ	Rectum	Exophytic type	1	3.5cm×2.5cm×1.5cm	AC	MD
512	17.5	0	F	55	T3	N1a	cM0	ⅢB	Left colon	Exophytic type	1	2.5cm×2cm×0.5cm	AC	/
513	17.5	0	F	68	T3	N1b	cM0	ⅢB	Rectum	Ulcerative type	1	2.5cm×2.5cm×0.8cm	AC	MD
514	17	0	F	53	T3	N1b	cM0	ⅢB	Rectum	Ulcerative type	1	3.3cm×2.5cm×0.8cm	AC	MD
515	17	0	M	64	T3	N1b	Mx	ⅢB	Rectum	Exophytic type	1	6cm× 5.5cm× 1cm	AC	MD
516	16.5	0	M	60	T3	N1c	cM1	IVA	Ileocecal junction	Infiltrative type	1	7cm×4cm×3cm	AC	MD AdCa w/ Nec
517	17	0	F	74	T3	N1b	Mx	ⅢB	Rectum	Exophytic type	2	4.5cm×3.4cm×1cm, 2.7cm×2.1cm×0.3cm	AC	Mod to Poor Diff
518	17	0	M	72	T3	N0	cM0	ⅡA	Rectum	Ulcerative type	1	4.5cm×3cm×1cm	AC	MD
519	17	0	M	51	T3	N0	cM0	ⅡA	Rectum	Ulcerative type	1	5cm×4.5cm×1.5cm	AC	MD
520	17	0	F	77	T3	N1a	Mx	ⅢB	Rectum	Exophytic type	1	4cm×4cm×1.5cm	AC	Mod to Poor Diff
521	17	0	M	68	T3	N2a	cM0	ⅢB	Rectum	Ulcerative type	1	3cm×2cm×1.5cm	AC	Mod to Poor Diff
522	17	0	M	48	T3	N0	cM0	ⅡA	Right colon	Exophytic type	1	12cm×5cm×3cm	MAC	MD
523	17	0	F	52	T3	N1a	cM0	ⅢB	Rectum	Ulcerative type	1	3.5cm×3cm×1cm	AC	MD
524	17	0	M	79	T3	N0	cM0	ⅡA	Rectum	Exophytic-ulcerative type	2	3.5cm×3cm×1cm, 2.8cm×2.5cm×0.7cm	AC	MD
525	17	0	F	78	T3	N0	cM0	ⅡA	Right colon	Ulcerative type	1	3cm×2.5cm×1.0cm	AC	MD
526	16.5	0	F	57	T1	N0	cM0	ⅠA	Rectum	Exophytic type	1	1.6cm×1.5cm×1cm	AC	MD
527	17	0	F	52	T3	N0	cM0	ⅡA	Ileocecal junction	Exophytic type	1	4cm×3cm×2cm	AC	MD
528	17	0	F	61	T2	N0	cM0	Ⅰ	Rectum	Exophytic type	1	2.1cm×1.5cm×0.6cm	AC	Mod to Poor Diff
529	16.5	0	M	36	T3	N1a	cM0	ⅢB	Rectum	Exophytic type	1	4cm×3.5cm×3cm	MAC	PD
530	16.5	0	M	70	T3	N2b	cM0	ⅢC	Rectum	Ulcerative type	1	4cm×3cm×0.8cm	AC	Mod to Poor Diff
531	16.5	0	M	64	T3	N1a	cM0	ⅢB	Left colon	Ulcerative type	1	5.5cm×5cm×3cm	AC	MD
532	16.5	0	M	69	T3(m)	N1c	cM0	ⅢB	Rectum	Exophytic type	2	3.5cm×2.5cm×1.2cm, 3.8cm×3.5cm×2cm	MAC	MD
533	16.5	0	M	77	T3	N1a	M1a	IVA	Right colon	Ulcerative type	1	6cm×4cm×1cm	AC	MD
534	16	0	M	66	T1	N0	cM0	ⅠA	Rectum	Exophytic type	2	1.8cm×1.5cm×1cm, 0.6cm×0.5cm×0.4cm	AC	Mod to Well Diff
535	16.5	0	F	61	T3	N0	cM0	ⅡA	Right colon	Exophytic type	1	8cm×7cm×5cm	AC	MD
536	16.5	0	F	50	T3	N1b	cM0	ⅢB	Right colon	Ulcerative type	1	3.5cm×2.5cm×0.8cm	MAC	PD
537	16.5	0	M	54	T3	N2b	cM0	ⅢC	Left colon	Ulcerative type	1	2.3cm×1.5cm×0.7cm	AC	MD
538	16.5	0	F	51	T3	N0	cM0	ⅡA	Rectum	Exophytic type	1	2.5cm×2cm×1.2cm	AC	MD
539	16.5	0	M	64	T3	N1b	cM0	ⅢB	Rectum	Ulcerative type	1	3.5cm×2.5cm×1.5cm	AC	PD
540	16	0	M	39	T3	N0	cM0	ⅡA	Left colon	Exophytic type	1	8.5cm×5cm×2cm	MAC	MD
541	16.5	0	F	69	T3(m)	N1a	cM0	ⅢA	Rectum	Ulcerative type	1	3.5cm×3cm×1cm	AC	MD
F: famale; M: male; AC: adenocarcinoma; MC: medullary carcinoma; MAC: mucinous adenocarcinoma; SRCC: signet ring cell carcinoma; WDNEN: well-differentiated neuroendocrine neoplasm; UT-RANEC: ulcerative type rectal adeno-neuroendocrine carcinoma; WD: well differentiated; MD: moderately differentiated; PD: poorly differentiated; Mod to Poor Diff: moderately to poorly differentiated; Mod to Well Dif…
