# Supplementary material for: Targeting the N-acetyltransferase 10/DKK2 axis enhances CD8+ T cell antitumor activity in colorectal cancer models
Source: J Clin Invest. 2026 Jan 16;136(2):e196722. doi: 10.1172/JCI196722 (PMC12807479; doi:10.1172/JCI196722)
Supplement: Supporting data values [file jci-136-196722-s094.xlsx]

## Sheet: Figure 1C
tumor volume (mm3)		WT							KO1							KO2
	5d	133.972	190.456	90.7466	68.6871	113.748	67.5581	26.4923	17.3759	39.6683	16.3082	24.8832	23.6903	29.6339	15.0698	46.0936	38.1776	43.8065	19.5639	65.7874	102.509	64.8012
	7d	150.765	366.044	202.535	128.501	248.77	63.7831	47.4316	37.5785	100.09	7.53461	23.9121	29.9979	46.0936	43.8065	112.312	45.8731	159.365	157.844	159.82	121.465	50.7925
	9d	770.288	596.309	348.032	293.163	245.698	99.3028	79.5482	124.762	164.902	32.7339	81.6149	112.312	45.8731	159.365	249.041	276.791	181.992	99.4627	222.752	97.3579	54.6526
	11d	687.053	504.975	521.927	737.068	777.305	478.784	476.56	162.392	230.68	68.3947	193.591	297.148	39.189	276.791	428.002	471.48	187.525	64.6438	486.3	71.694	322.669
	13d	805.235	766.977	1022.78	664.018	1419.74	303.018	241.526	204.585	152.283	291.384	280.663	412.732	471.48	187.525	189.331	732.124	304.851	409.542	516.688	615.775	585.29
	15d	1453.89	1114.47	1748.31	1220.34	979.899	932.109	170.866	370.656	102.264	451.116	426.433	573.165	189.331	304.851	459.223	421.957	545.252	691.867	681.178	660.696	164.164

## Sheet: Figure 1E
tumor weight (g)	WT	KO1	KO2
	1.503	0.407	0.591
	0.997	0.408	0.462
	0.749	0.34	0.454
	0.745	0.294	0.404
	0.562	0.186	0.447
	0.484	0.154	0.128
	0.496	0.06	0.127

## Sheet: Figure 1F
CD4+ T (%)	WT	KO1	KO2
	3.1	22.6	12.9
	4.63	31.3	9.34
	1.97	22.4	10.3
	3.72	12.8	6.83
	2.09	23.4	11.2
CD8+ T (%)	WT	KO1	KO2
	5.92	34	26.2
	10.1	42.5	20.2
	9.9	39.2	19.1
	11.6	24.3	16.1
	9.99	40.5	21
Mac (%)	WT	KO1	KO2
	21.7	49.1	27.4
	15.4	33.9	34.3
	9.72	32.3	29.4
	11.9	26.8	41.5
	8.16	39.3	45.1
NK (%)	WT	KO1	KO2
	3.84	48.1	6.29
	1.92	24.4	6.81
	4.52	11.6	7.56
	6.57	9.22	9.74
	5.58	21.3	12.6
MDSC (%)	WT	KO1	KO2
	0.59	0.39	1.88
	1.01	2.54	2.2
	2.91	2.51	1.12
	3.49	2.57	1.83
	4.69	1.51	2.46

## Sheet: Figure 1H
cell number(per field)	WT					KO1					KO2
CD4	4	6	3	6	9	25	20	18	27	22	13	11	17	16	20
CD8	10	15	22	31	13	82	107	79	123	99	75	64	53	77	80

## Sheet: Figure 1I
GzmB+ (%)				IFN-γ+ (%)
WT	KO1	KO2		WT	KO1	KO2
7.39	29.2	17.9		9.42	32.2	17.9
12.7	32.9	18.8		13.1	41.8	19.3
8.73	33.4	18.3		7.38	30.7	16.2
7.84	31.1	20.8		7.39	34.7	16.7
5.55	28.3	19.8		4.71	26.9	20.4

## Sheet: Figure 1K
	PD-1+ Tim3+
WT	KO1	KO2
44	26.7	18
42.8	19.4	21.1
51.7	23.3	19

## Sheet: Figure 1L
Tbet+ (%)				IFN-γ+ (%)
WT	KO1	KO2		WT	KO1	KO2
26.3	53	39.3		24.3	62.3	42.4
29	63.4	45.7		31.4	67.9	41.3
23.4	54.5	46		22.8	59.8	51.6
24.1	56.2	37.3		21.8	62.8	41.3
18.6	49.7	47.9		18.8	51.7	48.9

## Sheet: Figure 2C
Tumor number			Tumor volume (mm3)
Nat10f/f	Nat10cKO		Nat10f/f	Nat10cKO
8	7		102.086	95.5524
12	3		31.0985	26.645
6	5		37.3738	9.15141
5	0		77.9358	16.5393
6	1		5.5016	2.92835
9	5		35.0803	5.5577
7	4		86.9254	1.28109
6	4		25.1164	19.0715
			82.5181	6.32835
			79.4149	8.89725
			49.9764	5.95901
			54.1774	1.72498
			66.3645	28.0001
			110.363	55.4403
			6.1614	19.0715
			27.0954	6.05702
			2.30491	13.474
			6.8824	30.9451
			22.016	32.4
			114.501	1.16659
			70.4894	25.8959
			41.5238	8.25571
			55.5037	23.3654
			37.3041	38.6643
			1.45217	27.4976
			6.55215	8.35029
			24.9941	17.939
			53.4998	13.9748
			31.7682	25.1946
			162.692
			102.181
			8.51779
			2.5139
			19.9214
			45.858
			56.2096
			44.2216
			3.18533
			4.01841
			11.3671
			18.0997
			9.604
			31.2079
			77.4652
			120.822
			20.8471
			9.12125
			36.9481
			0.905594
			2.62231
			0.581042
			25.995
			93.0747
			44.4504
			39.3963
			12.4001
			8.44942
			26.9378
			81.75

## Sheet: Figure 2H
CD8+ cells(%)
Nat10f/f	Nat10cKO
10.7	13.8
11.1	16.2
11.1	15.3
12.2	18.8
12.3	17.5

## Sheet: Figure 2I
GzmB+ (%)			IFN-γ+ (%)
Nat10f/f	Nat10cKO		Nat10f/f	Nat10cKO
19	23.2		22.4	26.2
15.3	27.3		23.4	30.2
13.1	26.1		21.1	28
7.35	20		16.2	30
14.9	26		17.6	39

[truncated: 79 more sheets: Figure 2M, Figure 2N, Figure 3B, Figure 3D, Figure 3F, Figure 3H, Figure 3J, Figure 3N, Figure 4G, Figure 4H, Figure 4J, Figure 4K, Figure 4L, Figure 4M, Figure 4N, Figure 5B, Figure 5C, Figure 5E, Figure 5F, Figure 6A …]
